# Supplementary material for: 7-Benzyl-3-(4-chloro­phen­yl)-2-isobutyl­amino-5,6,7,8-tetra­hydro­pyrido[4′,3′:4,5]thieno[2,3-d]pyrimidin-4(3H)-one
Source: Acta Crystallogr Sect E Struct Rep Online. 2012 Feb 24;68(Pt 3):o822. doi: 10.1107/S1600536812007246 (PMC3297883; doi:10.1107/S1600536812007246)
Supplement: Supplementary file 2 [file e-68-0o822-Isup2.hkl]

# 
# h,k,l, Fc-squared, Fo-squared, sigma(Fo-squared) and status flag 
# 
data_I
_shelx_title ' z in P2(1)/c' 
_shelx_refln_list_code          4 
_shelx_F_calc_maximum      236.46 
_exptl_crystal_F_000      1008.00 
_reflns_d_resolution_high  0.7704 
 
loop_ 
 _symmetry_equiv_pos_as_xyz 
 'x, y, z' 
 '-x, y+1/2, -z+1/2' 
 '-x, -y, -z' 
 'x, -y-1/2, z-1/2' 
 
_cell_length_a    17.4281 
_cell_length_b     9.3905 
_cell_length_c    16.1699 
_cell_angle_alpha  90.000 
_cell_angle_beta  111.995 
_cell_angle_gamma  90.000 
 
_shelx_F_squared_multiplier     1.000 
 
loop_ 
 _refln_index_h 
 _refln_index_k 
 _refln_index_l 
 _refln_F_squared_calc 
 _refln_F_squared_meas 
 _refln_F_squared_sigma 
 _refln_observed_status 
   3   0   0     5537.70     5408.12    162.01 o 
   4   0   0      414.62      407.79     25.64 o 
   6   0   0     2699.86     2653.18     69.89 o 
   7   0   0        0.51       -8.02      8.02 o 
   8   0   0       44.24       34.74     13.15 o 
   9   0   0      663.01      642.35     22.07 o 
  10   0   0     5178.81     5154.19    391.24 o 
  11   0   0     2527.50     2599.67    105.90 o 
  12   0   0      564.75      561.33     64.22 o 
  13   0   0        0.15       22.98     18.87 o 
  14   0   0      351.95      333.18     31.44 o 
  15   0   0     1536.70     1800.25    106.47 o 
  16   0   0       74.67      123.30     43.95 o 
  17   0   0       21.12       17.72      6.84 o 
  18   0   0        0.40        0.76     16.42 o 
  19   0   0      412.53      411.03     76.93 o 
  20   0   0        8.17       11.65     24.28 o 
   2   1   0     3420.40     2992.97     31.55 o 
   3   1   0     3558.48     3376.39     44.85 o 
   4   1   0       39.79       36.39      3.78 o 
   5   1   0     1601.54     1512.25     32.02 o 
   6   1   0      133.05      119.19      8.30 o 
   7   1   0      161.15      171.23     17.72 o 
   8   1   0      545.31      568.28     11.89 o 
   9   1   0     1284.77     1260.06     33.30 o 
  10   1   0      300.76      283.83     27.55 o 
  11   1   0       23.17       11.27      4.90 o 
  12   1   0       90.57       92.64      9.52 o 
  13   1   0       87.00       97.39      8.68 o 
  14   1   0       39.77       37.59      6.89 o 
  15   1   0      171.30      165.37     17.59 o 
  16   1   0       27.20       18.74      7.06 o 
  17   1   0        6.52        8.36      6.83 o 
  18   1   0       11.91       32.81     11.05 o 
  19   1   0        5.03       17.94      7.58 o 
  20   1   0      119.18      130.31     19.11 o 
   1   2   0     5207.44     5277.79     89.42 o 
   2   2   0    17664.25    17122.78    228.00 o 
   3   2   0     3335.60     3225.21    312.51 o 
   4   2   0      117.37      119.98      8.60 o 
   5   2   0     1185.09     1128.15     15.86 o 
   6   2   0       34.38       30.03      6.94 o 
   7   2   0      258.65      261.48     14.92 o 
   8   2   0       11.76        4.12      4.42 o 
   9   2   0      102.12      126.79     10.31 o 
  10   2   0     2192.24     2374.32     36.81 o 
  11   2   0      561.64      632.04     46.30 o 
  12   2   0      786.00      886.32     46.43 o 
  13   2   0       19.63       16.69     10.84 o 
  14   2   0      125.27      127.47     10.09 o 
  15   2   0       83.50       77.77      8.91 o 
  16   2   0       13.29       16.78      5.66 o 
  17   2   0        0.12        9.59      4.84 o 
  18   2   0        8.04       11.77      6.58 o 
  19   2   0      183.59      243.54    105.93 o 
  20   2   0        0.30       19.66     10.78 o 
   1   3   0    29989.74    30196.94    756.26 o 
   2   3   0      552.40      539.47      9.64 o 
   3   3   0     2700.75     2722.25     40.20 o 
   4   3   0      592.70      587.66     11.57 o 
   5   3   0     2576.41     2394.83     30.14 o 
   6   3   0      406.13      461.25     11.87 o 
   7   3   0      191.18      210.82     12.37 o 
   8   3   0      660.68      763.31     20.32 o 
   9   3   0      769.96      777.15     20.82 o 
  10   3   0      460.26      454.43     29.07 o 
  11   3   0      215.55      192.71     20.91 o 
  12   3   0        0.05       18.20      9.51 o 
  13   3   0        8.51       14.45      6.86 o 
  14   3   0      412.15      441.03     26.74 o 
  15   3   0      422.62      424.96     30.79 o 
  16   3   0      132.25      110.60     15.24 o 
  17   3   0      109.91      113.16     13.83 o 
  18   3   0       83.08       90.53     10.59 o 
  19   3   0        9.91        3.57      8.42 o 
  20   3   0      278.90      317.55     70.51 o 
   0   4   0     4579.94     5162.33    172.77 o 
   1   4   0      410.61      395.43     12.35 o 
   2   4   0     3236.07     3489.35     67.22 o 
   3   4   0     3243.00     3349.24     46.85 o 
   4   4   0      647.24      555.96     25.40 o 
   5   4   0      447.26      420.80     21.43 o 
   6   4   0     1558.21     1546.57     23.34 o 
   7   4   0       30.60       21.16      6.86 o 
   8   4   0        4.44       32.12      7.34 o 
   9   4   0       35.58       42.44     10.26 o 
  10   4   0      464.14      448.31     19.43 o 
  11   4   0       46.78       38.30      8.91 o 
  12   4   0       38.38       41.33      9.86 o 
  13   4   0      111.97       96.66      9.57 o 
  14   4   0       17.46       21.96      6.71 o 
  15   4   0        3.55        9.77      6.21 o 
  16   4   0       63.62       45.27      7.47 o 
  17   4   0        5.62       10.88      7.74 o 
  18   4   0        2.77        2.13      7.48 o 
  19   4   0        0.02        5.41      7.97 o 
   1   5   0     7395.22     7788.92    210.76 o 
   2   5   0      621.94      648.81     18.94 o 
   3   5   0     2639.95     2705.99     35.99 o 
   4   5   0      263.61      239.57     17.49 o 
   5   5   0       11.77       21.63      5.53 o 
   6   5   0       52.64       57.25      9.47 o 
   7   5   0       13.54        8.02      5.15 o 
   8   5   0       13.67       19.98      8.19 o 
   9   5   0       59.33       61.39      9.78 o 
  10   5   0       84.16       87.41      9.18 o 
  11   5   0       67.65       75.38      9.49 o 
  12   5   0       10.25       20.91      8.08 o 
  13   5   0       18.40       16.66      6.14 o 
  14   5   0       29.57       34.47     10.79 o 
  15   5   0       75.88       59.64      7.07 o 
  16   5   0        1.74       10.06      6.83 o 
  17   5   0       16.53       12.29     10.47 o 
  18   5   0       21.25       27.53      7.21 o 
  19   5   0        0.25       -0.56      8.16 o 
   0   6   0       18.70       40.76     13.62 o 
   1   6   0      332.90      384.16     32.23 o 
   2   6   0       73.44      105.37     14.13 o 
   3   6   0     2071.80     2272.83     81.85 o 
   4   6   0      289.67      252.84     20.94 o 
   5   6   0        6.11       21.29     10.09 o 
   6   6   0       84.76       85.99     11.85 o 
   7   6   0       35.01       22.30      5.75 o 
   8   6   0       63.48       57.28      7.78 o 
   9   6   0      358.31      368.32     28.90 o 
  10   6   0      478.10      457.94     21.38 o 
  11   6   0       16.22       20.95      7.28 o 
  12   6   0        0.10        4.21      8.46 o 
  13   6   0      418.62      361.97     23.50 o 
  14   6   0       11.11       21.59      5.32 o 
  15   6   0       12.01       12.94      9.79 o 
  16   6   0      276.11      224.36     27.25 o 
  17   6   0        4.19       12.79      6.58 o 
  18   6   0        8.61       15.16      9.03 o 
   1   7   0      204.17      186.61     20.30 o 
   2   7   0       80.95      125.09     16.92 o 
   3   7   0     1090.29     1233.19     58.46 o 
   4   7   0      672.32      651.48     42.02 o 
   5   7   0      320.13      328.58     25.30 o 
   6   7   0       56.26       65.03     10.99 o 
   7   7   0      454.97      441.65     34.79 o 
   8   7   0       39.60       43.06      8.39 o 
   9   7   0        8.07       25.20      7.83 o 
  10   7   0      182.60      163.24     19.24 o 
  11   7   0       87.95      126.21     23.68 o 
  12   7   0       55.84       50.88      9.28 o 
  13   7   0        5.84        2.70      8.46 o 
  14   7   0       41.29       30.93     10.15 o 
  15   7   0        0.17        5.73      6.15 o 
  16   7   0       23.32       37.23     17.55 o 
  17   7   0        4.10        9.83     10.67 o 
   0   8   0      222.03      192.50     25.39 o 
   1   8   0       29.46       40.70     13.17 o 
   2   8   0        4.84       14.23     16.41 o 
   3   8   0     1547.54     1864.11     47.30 o 
   4   8   0      165.45      211.99     19.43 o 
   5   8   0       70.30       64.73     12.02 o 
   6   8   0       13.01       14.22      9.30 o 
   7   8   0       15.24        6.48      9.19 o 
   8   8   0       14.85       15.34      6.67 o 
   9   8   0      142.41      121.17     14.98 o 
  10   8   0       36.09       30.31      7.07 o 
  11   8   0       41.55       57.49      9.94 o 
  12   8   0        8.64        9.67      9.50 o 
  13   8   0       31.09       26.08      7.85 o 
  14   8   0        3.67        3.37     10.37 o 
  15   8   0        0.97       15.86      8.67 o 
   1   9   0        0.63       30.98      9.96 o 
   2   9   0        6.54       17.09     12.52 o 
   3   9   0      338.11      358.56     35.32 o 
   4   9   0      267.20      282.49     35.02 o 
   5   9   0       43.63       58.66     13.23 o 
   6   9   0       24.92       -1.83     11.34 o 
   7   9   0       29.15       12.59     22.50 o 
   8   9   0        0.39       -4.75     14.03 o 
   9   9   0       14.24       22.09     12.74 o 
  10   9   0        0.31        5.18     20.34 o 
  11   9   0       18.95       16.72      8.32 o 
  12   9   0        1.92       -6.10     12.67 o 
  13   9   0        0.10      -11.74     11.74 o 
  14   9   0       14.84       20.89     13.14 o 
   0  10   0        3.79       27.37     12.18 o 
   1  10   0       23.30       51.63     21.01 o 
   2  10   0       21.18       44.01     12.31 o 
   3  10   0       64.13       57.37     11.91 o 
   4  10   0       97.64       69.13     12.53 o 
   5  10   0       49.72       36.44     10.35 o 
   6  10   0      132.98      162.77     17.77 o 
   7  10   0        6.30        3.70     10.83 o 
   8  10   0       12.52       26.35     13.21 o 
   9  10   0      148.94      102.45     15.35 o 
  10  10   0        5.91       10.29     16.87 o 
  11  10   0        9.46       19.33     11.92 o 
   1  11   0        0.40       20.11     14.95 o 
   2  11   0       24.17       52.94     13.83 o 
   3  11   0        6.90       43.17     15.77 o 
   4  11   0       61.67       53.23     15.06 o 
   5  11   0       14.58       31.64     15.21 o 
   6  11   0       40.11       24.77     12.52 o 
   7  11   0        9.69       93.12     59.65 o 
   8  11   0        5.86       -3.98     24.36 o 
   9  11   0        5.28       -8.53     14.37 o 
   0  12   0       23.26      -18.74     22.67 o 
   1  12   0        7.48       13.65     14.74 o 
   2  12   0       19.98       42.65     16.39 o 
   3  12   0        1.53       11.00     12.79 o 
 -21   1   1       44.39       -0.21     51.73 o 
 -20   1   1       78.56      102.36     26.23 o 
 -19   1   1        4.01       -3.50      8.18 o 
 -18   1   1      437.20      410.01     34.99 o 
 -17   1   1        3.24        6.72      9.70 o 
 -16   1   1        1.13       17.26      6.84 o 
 -15   1   1     1125.88     1077.98     44.36 o 
 -14   1   1     1308.09     1363.00     43.03 o 
 -13   1   1      636.02      609.25     26.64 o 
 -12   1   1      549.14      522.61     29.32 o 
 -11   1   1       29.35       34.95      5.99 o 
 -10   1   1       50.92       38.44      6.35 o 
  -9   1   1       61.10       92.04      7.85 o 
  -8   1   1       24.57       30.18      5.98 o 
  -7   1   1      380.76      388.50     15.73 o 
  -6   1   1      502.29      502.50     15.03 o 
  -5   1   1       91.57       64.57      6.01 o 
  -4   1   1     4770.78     4820.01     31.15 o 
  -3   1   1     6323.23     5920.73    121.32 o 
  -2   1   1        4.11        0.93      1.40 o 
  -1   1   1     1144.78      969.96     26.65 o 
   0   1   1      192.61      188.74      4.19 o 
   1   1   1    12936.25    12456.02    141.30 o 
   2   1   1    12006.88    11665.76    100.04 o 
   3   1   1        1.71       23.99      6.74 o 
   4   1   1     3736.87     3622.33     23.71 o 
   5   1   1        4.31        2.54      5.10 o 
   6   1   1      988.82     1012.80     24.33 o 
   7   1   1      141.45      126.19      8.70 o 
   8   1   1       61.77       92.27      9.22 o 
   9   1   1      284.69      298.94     21.59 o 
  10   1   1     1504.98     1612.92     54.05 o 
  11   1   1     1162.19     1183.15     30.96 o 
  12   1   1     1434.29     1423.61     44.25 o 
  13   1   1      169.61      139.57     14.70 o 
  14   1   1      654.29      528.37     41.89 o 
  15   1   1       28.65       24.85      8.43 o 
  16   1   1        8.14       21.06      9.63 o 
  17   1   1      134.48      153.25     16.06 o 
  18   1   1       19.52       42.36     12.50 o 
  19   1   1        3.74        3.27     17.39 o 
  20   1   1       48.54       65.03     12.75 o 
 -21   2   1       16.34      -17.61     23.54 o 
 -20   2   1        1.51       -1.01     10.95 o 
 -19   2   1       92.81       72.21     11.28 o 
 -18   2   1        3.65       11.69      5.65 o 
 -17   2   1       21.57       23.14      5.36 o 
 -16   2   1      537.58      499.46     44.82 o 
 -15   2   1       23.08       26.80      6.33 o 
 -14   2   1      297.56      280.79     18.99 o 
 -13   2   1      998.73     1035.36     31.06 o 
 -12   2   1      264.33      258.89     20.52 o 
 -11   2   1      518.66      505.81     40.61 o 
 -10   2   1      488.98      476.65     32.07 o 
  -9   2   1     2189.13     2269.19     36.35 o 
  -8   2   1       90.00      130.01     10.32 o 
  -7   2   1      137.36      107.50      9.24 o 
  -6   2   1      408.58      376.37     18.41 o 
  -5   2   1      866.37      993.91     42.45 o 
  -4   2   1      893.46      971.91     21.63 o 
  -3   2   1     7525.15     7276.84    125.89 o 
  -2   2   1      201.37      162.25     11.63 o 
  -1   2   1    12602.12    11306.87     63.26 o 
   0   2   1     5245.72     5172.37     83.41 o 
   1   2   1     7145.93     6962.51     85.47 o 
   2   2   1    12605.35    12825.23    103.74 o 
   3   2   1     4229.51     4194.75     35.42 o 
   4   2   1     2630.57     2482.28     27.06 o 
   5   2   1      219.83      245.65     18.47 o 
   6   2   1     3721.42     3709.88     54.80 o 
   7   2   1      339.27      310.61     26.19 o 
   8   2   1      872.72      833.49     17.45 o 
   9   2   1      212.61      211.70     13.01 o 
  10   2   1      994.07     1036.89     33.91 o 
  11   2   1      174.67      153.00     12.62 o 
  12   2   1     1001.53      926.92     41.76 o 
  13   2   1      718.33      711.67     29.69 o 
  14   2   1       95.54      106.92     10.43 o 
  15   2   1       21.97       19.48      5.89 o 
  16   2   1      593.01      540.77     46.18 o 
  17   2   1       27.76       35.28      9.34 o 
  18   2   1       30.22       33.72     13.77 o 
  19   2   1       93.75       75.29     13.75 o 
  20   2   1        1.31        5.08     17.52 o 
 -20   3   1       15.63       20.62     13.30 o 
 -19   3   1       21.59       18.27      7.22 o 
 -18   3   1        1.98       15.58      9.91 o 
 -17   3   1      121.10      100.98     12.02 o 
 -16   3   1      318.59      259.35     24.67 o 
 -15   3   1      331.43      259.36     23.33 o 
 -14   3   1        8.47       22.55      6.87 o 
 -13   3   1      262.56      306.23     31.19 o 
 -12   3   1      269.07      229.53     20.60 o 
 -11   3   1        5.62       -8.07      8.07 o 
 -10   3   1        9.38        8.51      7.02 o 
  -9   3   1       62.60       60.99      8.27 o 
  -8   3   1      323.31      328.64     31.05 o 
  -7   3   1       47.69       36.18      5.41 o 
  -6   3   1      239.48      249.75     11.62 o 
  -5   3   1      378.15      321.42     14.78 o 
  -4   3   1      138.22      127.80     11.02 o 
  -3   3   1      323.14      332.22     12.06 o 
  -2   3   1      656.15      632.29     12.42 o 
  -1   3   1    13381.09    13852.10    564.36 o 
   0   3   1     6452.29     6364.20     78.00 o 
   1   3   1      994.43     1004.32     18.58 o 
   2   3   1     2093.16     2044.84     24.94 o 
   3   3   1        2.99       -2.59      4.23 o 
   4   3   1      164.87      105.25     10.04 o 
   5   3   1      853.50      885.19     21.55 o 
   6   3   1      688.26      642.03     19.82 o 
   7   3   1       91.68      101.50      9.51 o 
   8   3   1       25.34       22.38      5.76 o 
   9   3   1        6.94       15.91      6.36 o 
  10   3   1      159.51      185.50     17.20 o 
  11   3   1        9.69       14.83      5.53 o 
  12   3   1      539.14      466.03     30.96 o 
  13   3   1        0.66        1.65      6.11 o 
  14   3   1      410.83      379.26     25.34 o 
  15   3   1       12.21       30.29      7.59 o 
  16   3   1       21.01       26.34     10.95 o 
  17   3   1        3.14        9.54      6.57 o 
  18   3   1        3.63        1.77     14.59 o 
  19   3   1       10.92       22.27     13.71 o 
 -20   4   1       19.18        4.07     13.20 o 
 -19   4   1       22.53       19.13     11.15 o 
 -18   4   1        1.70        4.52      7.64 o 
 -17   4   1       53.50       49.22      7.75 o 
 -16   4   1      428.71      392.98     25.13 o 
 -15   4   1       43.04       39.76      7.74 o 
 -14   4   1       60.29       42.41     10.27 o 
 -13   4   1      795.29      778.94     29.10 o 
 -12   4   1      442.88      448.18     22.71 o 
 -11   4   1      420.04      417.08     27.83 o 
 -10   4   1      269.28      260.31     18.95 o 
  -9   4   1      161.45      174.75     12.65 o 
  -8   4   1       27.43       32.93      7.03 o 
  -7   4   1       33.97       61.27      7.50 o 
  -6   4   1      259.26      249.69     18.10 o 
  -5   4   1      190.78      223.98      9.74 o 
  -4   4   1     3467.53     3757.06     73.30 o 
  -3   4   1     1659.88     1697.31     29.67 o 
  -2   4   1        2.16        6.02      3.55 o 
  -1   4   1      124.30      105.59      6.16 o 
   0   4   1     1281.07     1215.26     37.13 o 
   1   4   1      228.57      171.24     11.90 o 
   2   4   1     4111.65     4550.20     62.39 o 
   3   4   1     2015.79     2154.18     29.30 o 
   4   4   1      266.85      266.02     20.33 o 
   5   4   1        1.12       11.46      3.99 o 
   6   4   1      324.54      352.69     18.28 o 
   7   4   1       31.16       20.90      5.19 o 
   8   4   1        2.18       -2.26      9.31 o 
   9   4   1      336.33      343.36     17.64 o 
  10   4   1      341.77      342.58     28.63 o 
  11   4   1      822.31      881.38     29.14 o 
  12   4   1      802.53      802.30     38.14 o 
  13   4   1      410.62      409.54     24.85 o 
  14   4   1        2.40       22.63      7.94 o 
  15   4   1       88.43       81.48     11.66 o 
  16   4   1       73.82       77.56     10.96 o 
  17   4   1        0.21       -1.06      7.88 o 
  18   4   1       16.28       29.67     13.04 o 
  19   4   1      121.79       98.45     15.59 o 
 -19   5   1       56.02       51.73     11.74 o 
 -18   5   1      136.57      115.19     14.22 o 
 -17   5   1      165.53      148.66     15.40 o 
 -16   5   1       50.85       54.34      7.20 o 
 -15   5   1        3.42       14.50      5.76 o 
 -14   5   1        7.75        8.39      6.98 o 
 -13   5   1      617.09      522.49     42.27 o 
 -12   5   1     1217.68     1299.24     27.05 o 
 -11   5   1       11.30       14.08      6.96 o 
 -10   5   1      272.30      270.05     23.43 o 
  -9   5   1       65.99       47.82      7.42 o 
  -8   5   1      812.70      922.95     29.49 o 
  -7   5   1       92.32       78.30     10.03 o 
  -6   5   1        6.34       12.07      8.61 o 
  -5   5   1       15.51       24.05      5.51 o 
  -4   5   1     2170.56     2293.57     55.58 o 
  -3   5   1       56.48       60.27      7.32 o 
  -2   5   1     4252.06     4662.15     78.82 o 
  -1   5   1      230.26      186.92     20.97 o 
   0   5   1     2070.16     2331.12     55.67 o 
   1   5   1       60.05       74.07     43.14 o 
   2   5   1     4640.63     5086.84    103.68 o 
   3   5   1     1864.96     1915.54     28.01 o 
   4   5   1      178.58      169.47     14.37 o 
   5   5   1       81.12       91.74      9.61 o 
   6   5   1      178.90      205.11     15.90 o 
   7   5   1      445.89      479.84     28.22 o 
   8   5   1      320.50      307.97     20.15 o 
   9   5   1        1.31        7.90      6.51 o 
  10   5   1       33.91       25.89     10.71 o 
  11   5   1      455.00      481.25     32.15 o 
  12   5   1      148.54      143.85     12.25 o 
  13   5   1      136.18      135.78     11.43 o 
  14   5   1       21.08       18.75      7.52 o 
  15   5   1       28.66       33.00      7.19 o 
  16   5   1        5.30       14.46      8.67 o 
  17   5   1      218.33      195.27     22.19 o 
  18   5   1        0.00       13.53      8.72 o 
 -18   6   1        1.60       18.32      7.20 o 
 -17   6   1       23.17       12.94      6.36 o 
 -16   6   1      114.76      129.87     14.33 o 
 -15   6   1        9.29       22.78      5.58 o 
 -14   6   1       27.58       40.42      9.13 o 
 -13   6   1       14.50       19.64      7.81 o 
 -12   6   1      162.32      154.21     15.35 o 
 -11   6   1       16.27       -2.76      7.42 o 
 -10   6   1      217.07      179.27     15.94 o 
  -9   6   1       69.14       87.14      9.47 o 
  -8   6   1      140.83      164.95     15.32 o 
  -7   6   1      170.26      158.44     12.59 o 
  -6   6   1      190.26      201.02     20.28 o 
  -5   6   1       16.55       28.79      5.79 o 
  -4   6   1      627.78      659.73     36.66 o 
  -3   6   1       40.10       51.56     18.20 o 
  -2   6   1     2353.87     2771.38     75.10 o 
  -1   6   1      211.75      229.32     25.42 o 
   0   6   1      210.25      277.14     65.00 o 
   1   6   1       71.65       48.81     10.15 o 
   2   6   1      330.80      285.38     19.21 o 
   3   6   1       27.98       42.20     10.78 o 
   4   6   1        1.88       17.38     13.36 o 
   5   6   1       42.37       46.97      9.45 o 
   6   6   1      115.73      140.50     12.02 o 
   7   6   1       50.76       45.65      7.98 o 
   8   6   1       96.67      105.10     11.19 o 
   9   6   1       12.90       24.78      7.38 o 
  10   6   1       11.93       22.30      6.95 o 
  11   6   1      152.59      141.04     13.52 o 
  12   6   1       16.37       16.86      6.23 o 
  13   6   1      154.40      124.46     14.14 o 
  14   6   1        0.01        0.93      6.17 o 
  15   6   1       29.61       22.62      6.71 o 
  16   6   1       10.94       23.35      6.56 o 
  17   6   1        4.79        2.95      8.44 o 
 -17   7   1       70.38       78.76     17.27 o 
 -16   7   1       38.05       39.24      7.22 o 
 -15   7   1       69.85       57.42     11.16 o 
 -14   7   1       10.31       18.80      7.66 o 
 -13   7   1       30.33       18.33      9.71 o 
 -12   7   1      486.03      418.42     31.60 o 
 -11   7   1        4.19        3.13      8.01 o 
 -10   7   1        0.11        9.66      5.40 o 
  -9   7   1       32.02       26.19      8.14 o 
  -8   7   1      125.56      105.68     16.15 o 
  -7   7   1       76.09       79.64     11.05 o 
  -6   7   1      147.16      119.24     14.66 o 
  -5   7   1        0.32       34.99     15.01 o 
  -4   7   1       78.01       85.62     12.26 o 
  -3   7   1       52.63       49.13     13.27 o 
  -2   7   1     1024.53     1008.63     41.84 o 
  -1   7   1        0.11       10.50      9.93 o 
   0   7   1      140.62      123.67     15.79 o 
   1   7   1       92.11      125.06     17.01 o 
   2   7   1      671.69      825.89     63.25 o 
   3   7   1      782.24      746.67     49.37 o 
   4   7   1      557.88      570.45     19.53 o 
   5   7   1      101.21       92.33     11.82 o 
   6   7   1        0.80       -3.42      8.45 o 
   7   7   1       19.67       15.90      5.92 o 
   8   7   1      246.06      249.47     20.15 o 
   9   7   1      219.49      227.84     31.47 o 
  10   7   1        1.47       15.16      6.06 o 
  11   7   1       88.91       93.06      9.33 o 
  12   7   1        0.13       -3.21      6.84 o 
  13   7   1       13.56       23.84      6.73 o 
  14   7   1       96.46       89.28     13.47 o 
  15   7   1       11.19        5.03      9.86 o 
  16   7   1        0.17        2.20      6.62 o 
 -16   8   1        0.03       19.73      7.62 o 
 -15   8   1        4.12        0.81      6.84 o 
 -14   8   1        0.78       10.22      6.70 o 
 -13   8   1       61.78       66.29     11.33 o 
 -12   8   1       54.17       33.82      6.10 o 
 -11   8   1        2.06       -0.10      6.44 o 
 -10   8   1      260.06      241.03     20.60 o 
  -9   8   1        2.31       13.71      8.72 o 
  -8   8   1      211.52      234.67     23.32 o 
  -7   8   1      125.77      112.31     16.05 o 
  -6   8   1        6.31        3.38     10.64 o 
  -5   8   1        8.59       25.08      9.79 o 
  -4   8   1      269.05      313.37     24.94 o 
  -3   8   1      475.49      516.62     40.28 o 
  -2   8   1     1105.00     1250.06     51.83 o 
  -1   8   1       34.50       28.95     10.02 o 
   0   8   1       53.81       74.94     19.07 o 
   1   8   1       23.63        9.82     12.25 o 
   2   8   1        0.47       28.17     10.36 o 
   3   8   1       79.03       84.82     15.41 o 
   4   8   1       28.60       21.65     10.66 o 
   5   8   1        3.95       16.60      8.36 o 
   6   8   1        0.05       -0.83     15.36 o 
   7   8   1       35.37       44.02     15.12 o 
   8   8   1      104.48       85.08     19.56 o 
   9   8   1       58.76       47.58      9.16 o 
  10   8   1        6.35       14.70      6.67 o 
  11   8   1       18.73       23.18      6.73 o 
  12   8   1       34.81       31.55     14.42 o 
  13   8   1        0.32       10.27      5.85 o 
  14   8   1        8.87       12.16      6.37 o 
  15   8   1        0.05        2.08     11.58 o 
 -14   9   1        2.85        6.90      8.39 o 
 -13   9   1       26.08       53.56     14.39 o 
 -12   9   1       12.73       20.96     11.75 o 
 -11   9   1        5.23       17.45     11.43 o 
 -10   9   1      164.59      178.12     21.18 o 
  -9   9   1       66.33       72.38     16.26 o 
  -8   9   1       48.97       65.06     11.15 o 
  -7   9   1        4.41       28.48     11.86 o 
  -6   9   1        0.90        2.77     13.96 o 
  -5   9   1       44.04       54.07     13.38 o 
  -4   9   1       17.12       39.49     13.69 o 
  -3   9   1       45.96       41.20     10.04 o 
  -2   9   1       66.77       64.81     15.91 o 
  -1   9   1        3.06       21.57     12.73 o 
   0   9   1        8.14        5.62     11.28 o 
   1   9   1       10.45       17.87     16.47 o 
   2   9   1       11.52       15.73     13.77 o 
   3   9   1       44.95       42.89     14.68 o 
   4   9   1       76.08      101.42     15.87 o 
   5   9   1      214.70      229.94     26.36 o 
   6   9   1       12.07       15.85     11.52 o 
   7   9   1      155.79      185.96     19.72 o 
   8   9   1       19.06       27.91     16.06 o 
   9   9   1       32.92       53.63     12.70 o 
  10   9   1       10.20       16.99     10.74 o 
  11   9   1       21.65       27.69      7.46 o 
  12   9   1        5.68       -1.59      9.13 o 
  13   9   1       10.46       36.38     17.09 o 
 -12  10   1       24.78       11.40      8.22 o 
 -11  10   1        0.54       -3.10     12.03 o 
 -10  10   1       95.66      101.79     15.93 o 
  -9  10   1        0.05       -0.08     22.03 o 
  -8  10   1        6.41       15.57     10.00 o 
  -7  10   1        3.65       22.16     10.11 o 
  -6  10   1       17.26       15.78     13.37 o 
  -5  10   1       64.40       80.35     16.82 o 
  -4  10   1       57.43       70.04     16.45 o 
  -3  10   1       55.79       36.23     10.33 o 
  -2  10   1       44.43       25.41     16.58 o 
  -1  10   1       21.76       28.63     11.56 o 
   0  10   1       10.02       32.94     13.43 o 
   1  10   1       11.38       29.41     17.01 o 
   2  10   1       27.25       36.46     13.52 o 
   3  10   1       42.23       48.55     19.47 o 
   4  10   1        4.25       29.60     14.77 o 
   5  10   1       78.53       53.75     18.01 o 
   6  10   1        0.57       33.70     22.54 o 
   7  10   1        7.82       22.12     13.60 o 
   8  10   1        2.89       16.61     15.59 o 
   9  10   1       48.07       75.89     13.86 o 
  10  10   1       11.43        8.45     15.97 o 
  11  10   1        0.00       17.15      9.87 o 
  -9  11   1       58.66       73.36     15.28 o 
  -8  11   1        7.89       12.89     17.25 o 
  -7  11   1        6.06       13.78     13.86 o 
  -6  11   1        2.79       -0.49     14.95 o 
  -5  11   1       54.39       46.04     13.19 o 
  -4  11   1        1.18        7.43     17.60 o 
  -3  11   1       18.28       23.32     14.77 o 
  -2  11   1        6.31       26.37     14.63 o 
  -1  11   1        1.17       43.31     12.48 o 
   0  11   1        6.09       13.23     14.10 o 
   1  11   1        4.13       31.67     22.17 o 
   2  11   1       21.41       18.66     12.06 o 
   3  11   1       71.55       39.08     19.04 o 
   4  11   1        2.03       16.66     13.24 o 
   5  11   1       25.64       23.86     13.40 o 
   6  11   1        9.92       11.32     10.26 o 
   7  11   1       61.60       61.55     18.72 o 
   8  11   1        3.34       15.62     11.31 o 
  -3  12   1        1.91      -12.86     15.82 o 
  -2  12   1        1.29       31.42     19.49 o 
  -1  12   1        1.03       26.12     22.35 o 
   0  12   1        0.05      -13.21     13.21 o 
   1  12   1        1.99       20.30      9.84 o 
   2  12   1        2.07       30.74     13.40 o 
   3  12   1        0.04        7.50     13.09 o 
 -21   0   2       62.80       63.55     28.68 o 
 -20   0   2       87.25       66.57     32.71 o 
 -19   0   2        4.38        7.54      4.30 o 
 -18   0   2       93.64       90.66     12.90 o 
 -17   0   2       48.35       32.42     10.81 o 
 -16   0   2      685.68      682.43     74.49 o 
 -15   0   2      516.18      515.35     39.48 o 
 -14   0   2     2890.41     2991.21     46.47 o 
 -13   0   2       48.91       65.38     12.13 o 
 -12   0   2      541.30      555.69     35.37 o 
 -11   0   2     1010.19      960.39     43.06 o 
 -10   0   2      558.31      487.47     24.86 o 
  -9   0   2     1517.00     1648.05     32.49 o 
  -8   0   2     3722.92     4012.20     75.66 o 
  -7   0   2     9627.49     9720.31    121.47 o 
  -6   0   2      203.44      179.60     23.17 o 
  -4   0   2     2332.48     2258.29     82.28 o 
  -3   0   2        2.46        2.63     19.38 o 
  -2   0   2        6.50       -3.63      4.32 o 
  -1   0   2      571.82      489.64      8.65 o 
   0   0   2      162.15      182.83      6.93 o 
   1   0   2      317.12      280.12      5.49 o 
   2   0   2     8445.13     8051.53    451.80 o 
   3   0   2     6723.16     6243.78    237.96 o 
   4   0   2     1308.92     1215.34     55.05 o 
   6   0   2       83.43       77.46     11.04 o 
   7   0   2     1199.92     1448.32     52.68 o 
   8   0   2       47.58       65.02     12.22 o 
   9   0   2       78.89       58.34      9.45 o 
  10   0   2      241.13      195.97     33.93 o 
  11   0   2        1.36        3.58     15.89 o 
  12   0   2     2747.95     2690.79    129.45 o 
  13   0   2     1805.01     1781.79     87.59 o 
  14   0   2     2014.59     1915.47    145.78 o 
  15   0   2       16.76       26.73     17.32 o 
  16   0   2       62.68       85.26     20.61 o 
  17   0   2        1.35       -7.74     15.20 o 
  18   0   2       11.26        7.64     14.65 o 
  19   0   2      131.49      120.99     33.86 o 
  20   0   2       10.59       30.87     13.81 o 
 -21   1   2       42.64       43.68     24.64 o 
 -20   1   2        0.15       16.87     10.77 o 
 -19   1   2        0.30       -1.55      5.40 o 
 -18   1   2       16.93       22.26      5.27 o 
 -17   1   2       21.31       17.99      5.81 o 
 -16   1   2       14.80       19.82      4.43 o 
 -15   1   2     1177.28     1219.08     27.96 o 
 -14   1   2       20.57       30.66      6.80 o 
 -13   1   2       29.97       39.93      7.34 o 
 -12   1   2     1393.63     1348.70     55.94 o 
 -11   1   2      118.15      104.98     10.29 o 
 -10   1   2        7.23        6.08      5.11 o 
  -9   1   2      482.07      480.58     15.25 o 
  -8   1   2      161.27      164.83     17.96 o 
  -7   1   2      365.86      377.98     16.71 o 
  -6   1   2     2484.35     2283.88     25.78 o 
  -5   1   2      310.32      291.83     12.39 o 
  -4   1   2      499.60      459.02      8.95 o 
  -3   1   2      241.15      247.16      5.85 o 
  -2   1   2      117.52      119.15      5.33 o 
  -1   1   2       82.20       67.98      3.34 o 
   0   1   2     4382.59     3915.94     89.34 o 
   1   1   2      306.70      253.96      5.78 o 
   2   1   2     3785.87     3594.23     79.48 o 
   3   1   2       22.97       21.15      4.22 o 
   4   1   2     1434.79     1303.91     27.43 o 
   5   1   2        5.99       10.60      4.36 o 
   6   1   2        3.69        6.72      5.31 o 
   7   1   2       29.33       35.16      3.98 o 
   8   1   2      513.40      425.14     27.77 o 
   9   1   2       15.97       15.88      5.99 o 
  10   1   2        0.86        9.70      6.00 o 
  11   1   2        5.04        8.11      3.33 o 
  12   1   2        0.74        6.12      7.20 o 
  13   1   2       37.24       26.47      6.98 o 
  14   1   2      113.42      113.06     11.57 o 
  15   1   2      313.78      366.50     41.35 o 
  16   1   2        0.78        0.41     10.37 o 
  17   1   2       53.00       48.51     10.67 o 
  18   1   2        0.03       27.39     17.63 o 
  19   1   2        0.38       15.34      9.80 o 
  20   1   2        7.90       13.91      6.70 o 
 -21   2   2       41.61       35.85     12.35 o 
 -20   2   2        9.57       11.94     11.52 o 
 -19   2   2        4.66       10.49     11.89 o 
 -18   2   2        0.58       -5.19      6.11 o 
 -17   2   2        8.09       13.88      4.83 o 
 -16   2   2      153.15      138.65     11.50 o 
 -15   2   2      342.03      340.41     22.76 o 
 -14   2   2     3124.19     3290.53     43.11 o 
 -13   2   2        3.99        1.38      8.18 o 
 -12   2   2      498.87      549.76     23.67 o 
 -11   2   2      394.36      381.93     26.05 o 
 -10   2   2        8.26        8.66      8.31 o 
  -9   2   2       53.03       58.35      5.59 o 
  -8   2   2     1382.25     1544.85     23.46 o 
  -7   2   2     1551.03     1470.71     29.82 o 
  -6   2   2      122.60      134.43     12.05 o 
  -5   2   2      200.10      237.04     23.13 o 
  -4   2   2      880.33      802.51     12.60 o 
  -3   2   2     4036.68     3708.95     72.87 o 
  -2   2   2      186.26      140.68      8.73 o 
  -1   2   2     1233.98     1080.70     19.57 o 
   0   2   2       23.90       49.88      5.34 o 
   1   2   2       34.87       37.30      4.35 o 
   2   2   2      649.65      723.63      9.85 o 
   3   2   2     6127.51     6057.72    101.15 o 
   4   2   2       26.88       22.74      4.52 o 
   5   2   2      371.75      356.71      8.75 o 
   6   2   2     1251.91     1286.86     21.02 o 
   7   2   2     1079.95     1296.18     38.39 o 
   8   2   2       90.44      110.21      8.96 o 
   9   2   2      276.32      273.38     28.13 o 
  10   2   2      617.89      621.22     34.23 o 
  11   2   2       67.57       72.44     14.50 o 
  12   2   2      851.52      848.28     50.09 o 
  13   2   2      310.84      281.17     22.49 o 
  14   2   2     1220.30     1295.60     51.40 o 
  15   2   2       18.20       12.23     10.08 o 
  16   2   2        3.91       15.84     11.42 o 
  17   2   2        6.82       26.72     11.27 o 
  18   2   2        2.87       14.68      8.02 o 
  19   2   2       27.38       17.21     13.58 o 
 -21   3   2       58.22       65.42     18.36 o 
 -20   3   2        0.00        3.23     11.57 o 
 -19   3   2        4.23       -4.82      8.29 o 
 -18   3   2       11.35       23.79      4.84 o 
 -17   3   2      335.85      262.34     25.27 o 
 -16   3   2       10.62       18.53      8.11 o 
 -15   3   2     1367.46     1427.98     34.91 o 
 -14   3   2        0.23        8.71      8.45 o 
 -13   3   2       16.44       16.35      4.81 o 
 -12   3   2     2113.73     2035.26     26.80 o 
 -11   3   2       61.62       54.53      8.86 o 
 -10   3   2      403.03      388.24     21.50 o 
  -9   3   2      697.67      664.96     22.28 o 
  -8   3   2     1224.22     1321.90     23.31 o 
  -7   3   2        0.37        6.30      6.26 o 
  -6   3   2     6044.78     6162.55     98.82 o 
  -5   3   2     4164.32     4153.82    111.98 o 
  -4   3   2     1593.21     1552.66     40.88 o 
  -3   3   2      659.57      606.52     20.95 o 
  -2   3   2    10570.49    10566.10    312.62 o 
  -1   3   2       62.21       80.67      6.63 o 
   0   3   2      711.33      663.18     11.76 o 
   1   3   2       17.96        9.45      7.06 o 
   2   3   2      277.36      262.27     13.62 o 
   3   3   2      552.52      551.57     11.24 o 
   4   3   2     2558.15     2407.24     27.87 o 
   5   3   2      658.61      689.09     15.38 o 
   6   3   2      168.47      146.64     16.63 o 
   7   3   2       25.80       28.31      5.68 o 
   8   3   2      247.28      203.08     15.70 o 
   9   3   2       11.18       13.93      6.55 o 
  10   3   2       93.66       98.66      8.95 o 
  11   3   2       91.18      110.30     10.19 o 
  12   3   2      100.12      101.21     10.47 o 
  13   3   2      408.40      496.75     43.20 o 
  14   3   2      349.00      358.59     27.45 o 
  15   3   2      152.42      127.66     16.01 o 
  16   3   2        0.08        5.47      6.01 o 
  17   3   2       40.31       32.75     12.44 o 
  18   3   2       46.19       42.15      8.63 o 
  19   3   2        0.47        4.44      8.43 o 
 -20   4   2        6.84       18.58      8.05 o 
 -19   4   2        4.15       12.02      6.72 o 
 -18   4   2       13.01        3.94      8.59 o 
 -17   4   2      125.59      107.85     10.35 o 
 -16   4   2       76.87       85.25      8.44 o 
 -15   4   2      222.53      229.73     17.24 o 
 -14   4   2      614.16      586.85     33.27 o 
 -13   4   2       17.51       12.23      6.49 o 
 -12   4   2     1188.30     1240.75     32.39 o 
 -11   4   2      162.64      163.69     13.13 o 
 -10   4   2      720.45      759.74     57.41 o 
  -9   4   2        1.65       -0.84      6.30 o 
  -8   4   2        3.87        6.16      5.86 o 
  -7   4   2        0.05        9.28      4.86 o 
  -6   4   2      474.64      524.73     29.44 o 
  -5   4   2      484.35      423.40     22.12 o 
  -4   4   2      929.18      891.55     29.33 o 
  -3   4   2      477.52      474.60     25.78 o 
  -2   4   2        4.37        1.01      5.73 o 
  -1   4   2     5422.69     5037.98    103.46 o 
   0   4   2       67.62       58.73      5.37 o 
   1   4   2     2110.74     2086.93     49.50 o 
   2   4   2      160.29      193.68     13.73 o 
   3   4   2      609.74      509.69     11.54 o 
   4   4   2      332.86      373.22     19.28 o 
   5   4   2      149.02      144.27     12.24 o 
   6   4   2      279.80      296.39     17.30 o 
   7   4   2     1556.95     1745.91     43.85 o 
   8   4   2      191.17      201.81     18.38 o 
   9   4   2     1355.26     1302.60     27.43 o 
  10   4   2      423.67      396.24     27.27 o 
  11   4   2      380.49      298.31     22.64 o 
  12   4   2      154.87      154.54     12.50 o 
  13   4   2       66.23       74.72     14.66 o 
  14   4   2       31.18       17.27      6.59 o 
  15   4   2      129.08      113.70     15.69 o 
  16   4   2        3.39        2.97      5.63 o 
  17   4   2        2.84       -0.19     11.39 o 
  18   4   2      109.22       83.43     13.71 o 
 -19   5   2       16.47       21.84      8.22 o 
 -18   5   2        0.56       11.43      4.72 o 
 -17   5   2      132.22      122.87     14.78 o 
 -16   5   2       11.90       15.65      7.05 o 
 -15   5   2      164.79      191.09     16.67 o 
 -14   5   2       43.45       49.27      7.02 o 
 -13   5   2      305.78      287.66     25.04 o 
 -12   5   2      752.68      847.38     25.16 o 
 -11   5   2      148.10      131.99     13.74 o 
 -10   5   2       66.19       78.84      9.38 o 
  -9   5   2       30.24       28.12      6.97 o 
  -8   5   2      467.53      523.39     37.14 o 
  -7   5   2        9.24       17.12      8.94 o 
  -6   5   2      277.99      285.36     15.99 o 
  -5   5   2       66.43      108.49     11.46 o 
  -4   5   2      682.67      633.45     19.41 o 
  -3   5   2        7.47        2.73      6.18 o 
  -2   5   2     1412.32     1445.67     44.54 o 
  -1   5   2      376.31      359.39     14.26 o 
   0   5   2      818.58      886.77     18.30 o 
   1   5   2       52.89       46.50      9.66 o 
   2   5   2       67.80       73.39      8.55 o 
   3   5   2       91.43       61.72      7.27 o 
   4   5   2      211.89      202.72     12.96 o 
   5   5   2        1.21        7.47      6.48 o 
   6   5   2       31.40       27.43      5.66 o 
   7   5   2        0.27        4.64      7.11 o 
   8   5   2       19.99       10.45      9.34 o 
   9   5   2       72.64       65.91      7.99 o 
  10   5   2      253.36      273.53     21.50 o 
  11   5   2      189.39      186.48     14.05 o 
  12   5   2        6.07       10.40      6.07 o 
  13   5   2      182.85      166.91     17.05 o 
  14   5   2       27.50       29.55     10.55 o 
  15   5   2        1.05        0.20     10.69 o 
  16   5   2        3.19        9.39      7.43 o 
  17   5   2        3.62       -1.78     12.54 o 
  18   5   2       34.39       32.27     11.08 o 
 -18   6   2       30.81       12.73      9.91 o 
 -17   6   2      198.22      204.69     17.60 o 
 -16   6   2      113.26       98.93     12.64 o 
 -15   6   2       40.01       30.73      7.52 o 
 -14   6   2       10.33        3.74      7.81 o 
 -13   6   2       60.77       66.74      8.12 o 
 -12   6   2      475.31      448.98     25.81 o 
 -11   6   2      830.72      774.56     27.63 o 
 -10   6   2      109.09      111.62     12.32 o 
  -9   6   2       61.24       73.31      9.40 o 
  -8   6   2      482.50      439.53     28.27 o 
  -7   6   2      942.46      911.28     22.62 o 
  -6   6   2       29.94       28.38      4.88 o 
  -5   6   2        5.13        8.15      4.75 o 
  -4   6   2       36.95       46.96     10.18 o 
  -3   6   2       68.49       76.92      9.22 o 
  -2   6   2       90.49      106.01     19.11 o 
  -1   6   2     1823.91     1952.68     42.57 o 
   0   6   2        8.69       17.20      6.57 o 
   1   6   2      423.80      477.79     28.98 o 
   2   6   2        0.72        8.55      8.05 o 
   3   6   2     1372.23     1401.01     34.40 o 
   4   6   2      432.78      548.09     27.13 o 
   5   6   2       53.86       60.76     10.86 o 
   6   6   2        0.39        1.65      3.77 o 
   7   6   2       22.07       25.74      5.14 o 
   8   6   2      356.88      372.94     23.61 o 
   9   6   2     1049.19     1032.55     24.98 o 
  10   6   2        9.09       12.43      5.17 o 
  11   6   2      570.55      559.44     37.10 o 
  12   6   2       32.71       24.22      7.33 o 
  13   6   2      250.03      271.10     32.60 o 
  14   6   2       20.94       25.84      7.73 o 
  15   6   2       48.96       46.60      9.12 o 
  16   6   2       18.41       25.81      6.95 o 
  17   6   2        6.19       18.08     11.19 o 
 -17   7   2       18.54       14.22      5.69 o 
 -16   7   2        8.46        2.66      4.92 o 
 -15   7   2       22.25        3.58     10.33 o 
 -14   7   2        0.92        1.43      4.96 o 
 -13   7   2      116.43       92.67      9.95 o 
 -12   7   2       46.50       47.57      6.98 o 
 -11   7   2      788.93      800.37     40.92 o 
 -10   7   2       42.80       45.90      7.74 o 
  -9   7   2        3.31       13.66      8.18 o 
  -8   7   2       38.45       51.35     11.23 o 
  -7   7   2      292.11      286.16     20.49 o 
  -6   7   2       28.67       26.03      9.82 o 
  -5   7   2       91.89       98.68     15.92 o 
  -4   7   2       21.81       13.79      9.56 o 
  -3   7   2       41.79       46.94     10.66 o 
  -2   7   2      320.67      372.56     31.99 o 
  -1   7   2       44.90       92.76     17.40 o 
   0   7   2       61.29      124.14     29.87 o 
   1   7   2      237.45      272.28     25.94 o 
   2   7   2       38.17       35.12      8.37 o 
   3   7   2      318.95      325.19     21.39 o 
   4   7   2      554.93      557.85     27.73 o 
   5   7   2        6.15        6.41      7.97 o 
   6   7   2      130.15      119.98     15.40 o 
   7   7   2       14.44       15.38      8.04 o 
   8   7   2      484.58      480.70     27.09 o 
   9   7   2        1.91       13.02     12.21 o 
  10   7   2      293.98      293.36     33.22 o 
  11   7   2      119.34      130.26     18.44 o 
  12   7   2        5.15       23.23      6.91 o 
  13   7   2        1.57       15.78      7.52 o 
  14   7   2       10.23       13.42     10.21 o 
  15   7   2        8.88       13.40      8.27 o 
  16   7   2       21.20       10.44      9.22 o 
 -16   8   2        0.98       -2.22      8.03 o 
 -15   8   2        8.11        7.47      9.39 o 
 -14   8   2        0.51       -7.33      8.15 o 
 -13   8   2       76.84       81.78     12.88 o 
 -12   8   2        9.48        8.66      5.67 o 
 -11   8   2       99.09       80.86      9.07 o 
 -10   8   2        5.98        2.34      9.51 o 
  -9   8   2        1.43        7.76      5.69 o 
  -8   8   2       44.35       51.30     15.85 o 
  -7   8   2      247.57      209.37     32.95 o 
  -6   8   2       34.93       42.88     10.79 o 
  -5   8   2      134.89      165.08     23.09 o 
  -4   8   2       10.70       18.62     11.28 o 
  -3   8   2        7.68        8.68     10.99 o 
  -2   8   2        0.15       18.17     14.98 o 
  -1   8   2       53.73       38.10     11.72 o 
   0   8   2        0.71        6.20     11.11 o 
   1   8   2        1.15       14.12     20.11 o 
   2   8   2        2.27        0.73     12.00 o 
   3   8   2      141.86      143.04     17.61 o 
   4   8   2       54.25       47.46     15.14 o 
   5   8   2      266.78      276.52     20.70 o 
   6   8   2        0.27       15.64      9.66 o 
   7   8   2       19.86       24.91      5.97 o 
   8   8   2        0.52       13.68     10.62 o 
   9   8   2       81.50       55.14      8.72 o 
  10   8   2       17.22       36.79      8.44 o 
  11   8   2       12.69        8.95      6.01 o 
  12   8   2        5.43       23.78     11.29 o 
  13   8   2       32.03       26.61     13.50 o 
  14   8   2        1.35       32.77      7.96 o 
 -14   9   2        4.40       13.87      7.22 o 
 -13   9   2       20.64       11.56      8.03 o 
 -12   9   2       34.67       52.90     12.01 o 
 -11   9   2      130.37       93.35     12.57 o 
 -10   9   2       42.09       47.89     12.74 o 
  -9   9   2      121.73      151.23     18.99 o 
  -8   9   2       21.03       30.92      7.18 o 
  -7   9   2       36.07       16.94     16.66 o 
  -6   9   2        7.65       22.43     11.90 o 
  -5   9   2       38.29       44.08     12.89 o 
  -4   9   2       69.09       79.39     13.02 o 
  -3   9   2       41.44       54.27     15.23 o 
  -2   9   2      155.22      144.98     19.71 o 
  -1   9   2       60.24       69.66     15.04 o 
   0   9   2        2.52       14.04     11.40 o 
   1   9   2       65.11      123.63     15.91 o 
   2   9   2        0.23       29.33     19.41 o 
   3   9   2       23.22       17.51     17.85 o 
   4   9   2       72.64       90.51     16.56 o 
   5   9   2       42.19       54.06      9.92 o 
   6   9   2        4.81       -0.15     13.36 o 
   7   9   2        8.20        4.45     16.87 o 
   8   9   2      282.79      278.97     25.61 o 
   9   9   2       20.33       16.53      7.98 o 
  10   9   2      144.65      154.15     32.39 o 
  11   9   2        2.05        8.76     13.37 o 
  12   9   2        5.91       23.56     10.31 o 
  13   9   2        0.85       -5.04     14.80 o 
 -12  10   2       24.76       34.35      9.68 o 
 -11  10   2        7.52       10.52      7.99 o 
 -10  10   2        2.87       30.86     12.48 o 
  -9  10   2       11.76       19.69     15.72 o 
  -8  10   2        0.63       23.65      9.30 o 
  -7  10   2       24.72       37.04     16.28 o 
  -6  10   2       58.99       48.03      9.35 o 
  -5  10   2       38.72       45.33     11.50 o 
  -4  10   2        1.35       10.97     15.29 o 
  -3  10   2        2.52       22.98     12.60 o 
  -2  10   2        8.16       20.52     10.88 o 
  -1  10   2       16.02       29.25     14.28 o 
   0  10   2        4.76       28.50     11.55 o 
   1  10   2       43.47       38.83     10.64 o 
   2  10   2        7.04       37.63     10.67 o 
   3  10   2        4.77       26.14     16.15 o 
   4  10   2       17.48       42.37     13.31 o 
   5  10   2       91.57       78.02     16.69 o 
   6  10   2       23.70       25.06     10.43 o 
   7  10   2        1.08       11.50     16.49 o 
   8  10   2       32.39       37.02     15.66 o 
   9  10   2        0.01       12.79     11.86 o 
  10  10   2        0.45        7.97      8.21 o 
  11  10   2        8.63       -9.28     21.89 o 
  -9  11   2       11.10       24.85      9.10 o 
  -8  11   2        5.77       26.62     13.49 o 
  -7  11   2        8.31        4.56      9.21 o 
  -6  11   2       18.19       19.66     18.99 o 
  -5  11   2        8.07        9.89     15.93 o 
  -4  11   2        7.80       12.58     10.95 o 
  -3  11   2       12.59       33.44     16.62 o 
  -2  11   2        0.00       13.01     27.33 o 
  -1  11   2        0.02       22.56     10.31 o 
   0  11   2        0.38       13.20     71.61 o 
   1  11   2        2.44       15.59      9.67 o 
   2  11   2        0.67      -13.72     15.12 o 
   3  11   2        0.00       12.32      9.65 o 
   4  11   2        0.28       28.23      9.13 o 
   5  11   2        2.46        1.45     11.99 o 
   6  11   2        9.41       21.56     11.12 o 
   7  11   2        0.27       15.39     12.75 o 
  -3  12   2        6.93       27.88     17.88 o 
  -2  12   2        4.92       45.75     13.27 o 
  -1  12   2        1.08       14.82     13.85 o 
   0  12   2        8.04       31.46     17.91 o 
   1  12   2        3.33       11.92     11.35 o 
   2  12   2        1.35       -2.77     18.24 o 
 -21   1   3        1.73       29.41     15.88 o 
 -20   1   3        0.21        3.79     11.78 o 
 -19   1   3        6.20        9.39      9.57 o 
 -18   1   3       26.10       22.91      9.70 o 
 -17   1   3        1.63        8.18      8.53 o 
 -16   1   3      826.75      785.33     41.99 o 
 -15   1   3     1598.89     1570.78     30.79 o 
 -14   1   3     1429.06     1427.99     24.66 o 
 -13   1   3     1722.50     1796.90     30.20 o 
 -12   1   3        0.41       11.17      9.28 o 
 -11   1   3       58.58       60.09      7.49 o 
 -10   1   3      158.03      265.22     25.52 o 
  -9   1   3    11582.08    12704.31    202.95 o 
  -8   1   3       34.49       35.91      4.85 o 
  -7   1   3     2744.76     2815.98     44.00 o 
  -6   1   3       98.42       89.00      7.76 o 
  -5   1   3     2408.56     2325.47     30.28 o 
  -4   1   3      378.05      342.87      7.94 o 
  -3   1   3    17309.31    16295.72    629.57 o 
  -2   1   3     2101.99     1888.26     35.73 o 
  -1   1   3       60.66       71.13      5.75 o 
   0   1   3      605.89      597.76     11.66 o 
   1   1   3    54470.69    50193.25   1588.18 o 
   2   1   3     3374.02     3426.04     66.34 o 
   3   1   3     1833.80     1785.56     37.78 o 
   4   1   3      986.42      886.00     24.92 o 
   5   1   3     7091.72     7367.63    239.24 o 
   6   1   3     5267.07     5595.59    120.91 o 
   7   1   3     7618.49     7714.33    167.42 o 
   8   1   3       77.70       97.59     12.49 o 
   9   1   3      287.41      297.75     25.74 o 
  10   1   3     1865.99     1722.87     62.91 o 
  11   1   3      217.83      215.50     19.19 o 
  12   1   3     1524.19     1581.05     70.58 o 
  13   1   3        1.23        2.26     12.01 o 
  14   1   3      150.25      149.81     19.01 o 
  15   1   3       58.20       65.76     12.52 o 
  16   1   3        2.99       11.86     11.96 o 
  17   1   3      101.29      114.14     12.75 o 
  18   1   3       18.35       25.95     11.50 o 
  19   1   3       24.15       49.70     11.82 o 
 -21   2   3        3.90       12.69     13.72 o 
 -20   2   3      116.44       98.92     14.39 o 
 -19   2   3       56.13       67.85     10.85 o 
 -18   2   3       16.90       18.88      5.81 o 
 -17   2   3        0.23        6.72      7.90 o 
 -16   2   3       57.26       47.14      7.34 o 
 -15   2   3      495.90      461.57     24.13 o 
 -14   2   3      875.17      946.80     25.89 o 
 -13   2   3      277.24      242.57     21.26 o 
 -12   2   3       96.37      111.36     10.75 o 
 -11   2   3        8.29       17.60      6.54 o 
 -10   2   3     1137.93     1028.79     22.38 o 
  -9   2   3        2.40        9.33      4.55 o 
  -8   2   3     4896.61     4885.72     45.10 o 
  -7   2   3     2037.27     2087.54     24.44 o 
  -6   2   3        1.25       -4.30      5.14 o 
  -5   2   3      273.97      240.66     15.40 o 
  -4   2   3     3654.41     3380.22     52.80 o 
  -3   2   3      555.76      519.01     15.00 o 
  -2   2   3      770.53      764.77     16.24 o 
  -1   2   3     3509.53     3381.95     71.98 o 
   0   2   3     1672.50     1573.67     16.71 o 
   1   2   3     4926.74     4701.29     91.66 o 
   2   2   3      326.53      268.10     14.22 o 
   3   2   3       20.61       19.99      6.83 o 
   4   2   3     3382.87     3363.03     51.19 o 
   5   2   3      828.85      839.06     18.40 o 
   6   2   3     2117.00     2059.26     48.90 o 
   7   2   3      115.46      125.88      9.69 o 
   8   2   3      327.22      297.55     23.94 o 
   9   2   3        0.60        3.96      5.50 o 
  10   2   3      159.32      140.83     12.97 o 
  11   2   3     1516.33     1498.63     58.89 o 
  12   2   3      298.88      282.73     28.51 o 
  13   2   3       98.04      112.22     12.90 o 
  14   2   3       52.54       49.03      6.43 o 
  15   2   3      270.01      318.54     38.36 o 
  16   2   3       17.50       31.62     10.40 o 
  17   2   3       23.12       25.92     11.37 o 
  18   2   3       30.38       18.48     10.06 o 
  19   2   3       11.13       20.58      9.57 o 
 -21   3   3        0.67      -11.36     11.36 o 
 -20   3   3       82.71       55.92     20.14 o 
 -19   3   3       34.00       24.60      7.64 o 
 -18   3   3       14.53       13.19      4.88 o 
 -17   3   3       17.30       16.27      6.73 o 
 -16   3   3      428.90      368.07     31.92 o 
 -15   3   3      136.59      134.44     11.62 o 
 -14   3   3       30.98       33.69      8.16 o 
 -13   3   3      179.50      200.55     15.12 o 
 -12   3   3       77.72       65.29      9.68 o 
 -11   3   3        3.84       24.93      5.81 o 
 -10   3   3        5.11       18.44      8.05 o 
  -9   3   3       44.06       89.02      9.11 o 
  -8   3   3      208.91      239.59     19.67 o 
  -7   3   3      290.26      307.97     16.24 o 
  -6   3   3        6.33       13.06      5.08 o 
  -5   3   3      864.88      779.23     18.72 o 
  -4   3   3      390.61      375.77     11.14 o 
  -3   3   3     1528.48     1501.69     25.53 o 
  -2   3   3      742.66      744.79     20.48 o 
  -1   3   3      114.43      125.65     10.73 o 
   0   3   3      243.37      258.15     12.80 o 
   1   3   3      537.95      508.40     12.64 o 
   2   3   3       86.98       99.52      9.44 o 
   3   3   3        9.96       30.75     10.87 o 
   4   3   3      682.01      691.82     16.41 o 
   5   3   3      299.75      402.71     21.33 o 
   6   3   3        5.39       13.97      6.18 o 
   7   3   3       65.47       75.85      8.53 o 
   8   3   3      194.62      198.96     17.13 o 
   9   3   3       72.54       91.22      9.59 o 
  10   3   3        1.79        5.51      5.60 o 
  11   3   3       18.96       18.79      5.90 o 
  12   3   3       62.55       73.56      8.41 o 
  13   3   3        1.95       -8.19      8.19 o 
  14   3   3      122.95      111.23     16.24 o 
  15   3   3        1.44        9.93     14.64 o 
  16   3   3      175.11      166.63     23.14 o 
  17   3   3       42.75       78.11     17.78 o 
  18   3   3        0.47       25.64      9.96 o 
 -20   4   3      105.60      110.15     23.65 o 
 -19   4   3        0.20       14.82      7.98 o 
 -18   4   3        2.45        8.24      7.69 o 
 -17   4   3        0.83        9.29      7.47 o 
 -16   4   3      405.59      364.22     25.66 o 
 -15   4   3      135.42      126.20     11.68 o 
 -14   4   3      179.12      158.35     14.74 o 
 -13   4   3     1026.47     1050.39     38.43 o 
 -12   4   3      188.54      180.10     14.23 o 
 -11   4   3        6.28       22.19      7.42 o 
 -10   4   3     1382.02     1466.69     30.73 o 
  -9   4   3      335.57      328.12     21.11 o 
  -8   4   3     1660.90     1633.18     28.33 o 
  -7   4   3       63.82       86.25      8.83 o 
  -6   4   3       98.45       89.02      8.97 o 
  -5   4   3       64.44       60.38      6.69 o 
  -4   4   3      568.77      496.73     17.32 o 
  -3   4   3        0.49        6.64      4.35 o 
  -2   4   3     1091.75     1133.66     52.84 o 
  -1   4   3      491.42      461.16     19.30 o 
   0   4   3      602.35      571.47     20.78 o 
   1   4   3       78.78       82.82      6.44 o 
   2   4   3     2648.19     2752.01     49.06 o 
   3   4   3       36.34       33.92      3.85 o 
   4   4   3     3535.89     3650.59     37.52 o 
   5   4   3     2687.33     2823.19     54.03 o 
   6   4   3     1201.13     1160.98     31.21 o 
   7   4   3       12.27       11.51      5.62 o 
   8   4   3     1345.60     1287.78     44.21 o 
   9   4   3       68.51       56.17      9.74 o 
  10   4   3       12.13        5.47      6.77 o 
  11   4   3      798.70      757.37     31.16 o 
  12   4   3      370.18      384.94     30.93 o 
  13   4   3      328.77      276.02     19.84 o 
  14   4   3        0.45        7.35      9.52 o 
  15   4   3       84.40       79.94     12.80 o 
  16   4   3       12.88       17.23     10.54 o 
  17   4   3       36.29       35.70     13.79 o 
  18   4   3        2.58       14.94      7.46 o 
 -20   5   3       43.94       33.92     10.53 o 
 -19   5   3       40.83       47.15      9.48 o 
 -18   5   3       90.42       67.76     10.22 o 
 -17   5   3       61.53       64.14      9.25 o 
 -16   5   3        8.15       20.66      6.82 o 
 -15   5   3       56.07       55.24      8.48 o 
 -14   5   3       36.53       48.60      6.30 o 
 -13   5   3        2.06       12.31      6.92 o 
 -12   5   3      569.46      489.76     24.76 o 
 -11   5   3       13.68       26.21      9.46 o 
 -10   5   3       82.33       87.27      8.28 o 
  -9   5   3      788.70      812.52     28.17 o 
  -8   5   3      244.10      274.87     20.69 o 
  -7   5   3      144.97      139.64     11.84 o 
  -6   5   3      202.72      180.88     13.30 o 
  -5   5   3      801.14      756.23     41.08 o 
  -4   5   3      574.34      587.51     28.30 o 
  -3   5   3      624.31      534.38     19.73 o 
  -2   5   3        2.34        1.14      5.10 o 
  -1   5   3      192.62      183.37     10.16 o 
   0   5   3        6.49       10.65      5.48 o 
   1   5   3      307.61      284.32     20.49 o 
   2   5   3       27.56       25.44      8.98 o 
   3   5   3       38.65       46.28      5.90 o 
   4   5   3      894.28      929.63     21.85 o 
   5   5   3       94.04       84.95      9.02 o 
   6   5   3        1.10        5.72     17.50 o 
   7   5   3      503.74      467.54     21.30 o 
   8   5   3      180.38      183.36     13.67 o 
   9   5   3        1.17       15.15      4.92 o 
  10   5   3       64.10       48.76      6.45 o 
  11   5   3      160.20      139.61     11.54 o 
  12   5   3       68.20       67.13      8.31 o 
  13   5   3       42.89       51.67      9.28 o 
  14   5   3      422.31      333.31     40.42 o 
  15   5   3       11.37       19.05     10.15 o 
  16   5   3       45.97       52.73     12.06 o 
  17   5   3       10.67       21.82     10.14 o 
 -19   6   3       85.36       68.28     14.23 o 
 -18   6   3       24.24       22.12      7.15 o 
 -17   6   3       27.39        9.47      6.28 o 
 -16   6   3       48.56       40.22      6.63 o 
 -15   6   3        0.47        9.53      4.59 o 
 -14   6   3        1.20       10.60      6.41 o 
 -13   6   3       70.99       78.11      8.50 o 
 -12   6   3       48.60       33.52      7.28 o 
 -11   6   3       87.33      115.21      9.91 o 
 -10   6   3        0.37        0.89      7.41 o 
  -9   6   3      323.95      365.05     20.37 o 
  -8   6   3      142.33      105.78      9.90 o 
  -7   6   3       12.36       20.47      6.92 o 
  -6   6   3       44.19       39.73      7.85 o 
  -5   6   3       12.00       18.32      4.80 o 
  -4   6   3      244.06      242.49     19.72 o 
  -3   6   3       64.49       49.24      6.69 o 
  -2   6   3      111.99       95.67     11.03 o 
  -1   6   3        1.66        5.97      5.08 o 
   0   6   3      133.94      132.34     16.50 o 
   1   6   3       49.81       53.88      8.34 o 
   2   6   3      241.19      226.80     19.24 o 
   3   6   3      124.47      161.73     16.26 o 
   4   6   3      399.80      369.82     20.63 o 
   5   6   3        0.47        6.87      8.07 o 
   6   6   3      135.80      130.21     11.49 o 
   7   6   3       32.25       56.93     12.54 o 
   8   6   3       83.77       81.15      8.36 o 
   9   6   3        4.16       17.08      6.30 o 
  10   6   3       15.80       11.69      5.61 o 
  11   6   3       30.78       30.59      7.14 o 
  12   6   3       88.11       67.46      7.99 o 
  13   6   3       78.74       58.74      7.71 o 
  14   6   3       31.73       17.27      6.82 o 
  15   6   3        4.74       -1.34      8.29 o 
  16   6   3        8.06       11.14     11.60 o 
 -18   7   3       14.38        9.68     10.86 o 
 -17   7   3        0.02        2.66      3.95 o 
 -16   7   3        0.02       20.08      7.98 o 
 -15   7   3       38.88       20.94      4.57 o 
 -14   7   3        4.35       17.65      9.19 o 
 -13   7   3        3.62        9.87      6.32 o 
 -12   7   3      444.31      512.29     27.34 o 
 -11   7   3      141.21      143.27     17.30 o 
 -10   7   3      127.95      157.66     12.66 o 
  -9   7   3       39.63       33.06     10.39 o 
  -8   7   3       87.40       73.39      7.57 o 
  -7   7   3       85.62       83.40     18.73 o 
  -6   7   3      102.96      126.32     13.42 o 
  -5   7   3       56.98       45.80     17.45 o 
  -4   7   3      344.83      385.47     33.31 o 
  -3   7   3      295.79      311.71     31.31 o 
  -2   7   3      120.63      158.47     24.69 o 
  -1   7   3        4.15       18.73     10.44 o 
   0   7   3       18.83       37.23     12.74 o 
   1   7   3       72.11       53.74      7.71 o 
   2   7   3       12.28       69.01     27.42 o 
   3   7   3       13.56       14.17      7.91 o 
   4   7   3     1063.37     1171.65     32.88 o 
   5   7   3       49.96       41.16     10.37 o 
   6   7   3      117.76      108.36     11.82 o 
   7   7   3      481.17      542.12     29.66 o 
   8   7   3       42.79       54.06     10.69 o 
   9   7   3        8.28       15.82      7.32 o 
  10   7   3       35.77       38.55      7.78 o 
  11   7   3       24.91       20.19      4.88 o 
  12   7   3       75.00       55.62     11.63 o 
  13   7   3        1.82       15.24     10.88 o 
  14   7   3      127.61       78.44     11.02 o 
  15   7   3       23.85       25.94      8.13 o 
 -16   8   3        0.07       10.69      8.56 o 
 -15   8   3        1.81       -0.76      8.41 o 
 -14   8   3        7.94       26.65      8.28 o 
 -13   8   3        2.02        8.10      9.87 o 
 -12   8   3        0.56       16.06      8.67 o 
 -11   8   3       16.12       22.04      6.41 o 
 -10   8   3      125.82      110.41     16.33 o 
  -9   8   3        5.04        9.23      6.01 o 
  -8   8   3       59.12       55.69     11.96 o 
  -7   8   3      109.91      140.01     16.18 o 
  -6   8   3      269.07      270.32     31.76 o 
  -5   8   3       73.21       85.79     13.72 o 
  -4   8   3       53.97       86.25     20.28 o 
  -3   8   3        0.01       11.22      9.48 o 
  -2   8   3        2.08       13.02     11.33 o 
  -1   8   3        0.03       -8.57     15.81 o 
   0   8   3      145.90      143.91     14.78 o 
   1   8   3        0.22      -11.04     11.04 o 
   2   8   3      532.59      544.00     28.17 o 
   3   8   3       76.16       62.57     13.34 o 
   4   8   3       18.88        4.72      7.52 o 
   5   8   3      206.30      212.41     17.99 o 
   6   8   3        5.10       -4.33      9.61 o 
   7   8   3       29.28       43.49      5.79 o 
   8   8   3       57.87       46.97      9.71 o 
   9   8   3      104.37      105.53     13.59 o 
  10   8   3       28.56       20.93      7.91 o 
  11   8   3       47.73       44.61     10.68 o 
  12   8   3        0.07       14.21     10.07 o 
  13   8   3        4.05       23.96     12.00 o 
  14   8   3       14.68       17.94     12.15 o 
 -15   9   3        6.50       13.94      8.24 o 
 -14   9   3        6.32       19.34     12.53 o 
 -13   9   3       23.68       21.78      9.19 o 
 -12   9   3       61.31       84.64     12.89 o 
 -11   9   3        5.81       -5.34     10.66 o 
 -10   9   3       75.04       63.61     11.24 o 
  -9   9   3        0.67       16.61     12.46 o 
  -8   9   3       69.82       66.97     19.92 o 
  -7   9   3        2.38        2.10     13.59 o 
  -6   9   3       22.01       18.60     13.15 o 
  -5   9   3        2.26       19.37     10.36 o 
  -4   9   3        5.10        4.85     12.27 o 
  -3   9   3        5.05       -6.48     14.59 o 
  -2   9   3       24.00       39.32     10.05 o 
  -1   9   3       11.62       10.21     12.15 o 
   0   9   3        8.23       13.10     10.90 o 
   1   9   3       19.53       40.30     11.83 o 
   2   9   3       16.12       18.73     11.33 o 
   3   9   3       12.74        1.25     12.27 o 
   4   9   3      103.28      124.33     15.87 o 
   5   9   3        0.51       26.04      9.35 o 
   6   9   3        0.30       37.73      8.93 o 
   7   9   3       63.21       59.45     21.45 o 
   8   9   3       11.02       54.88     19.47 o 
   9   9   3       29.10       29.76     11.49 o 
  10   9   3        6.43       18.94      7.60 o 
  11   9   3       11.49        1.23     13.41 o 
  12   9   3        1.34       -1.65     16.25 o 
 -12  10   3       13.79       24.83      9.87 o 
 -11  10   3        1.85      -11.06     11.06 o 
 -10  10   3       20.56       40.27     13.12 o 
  -9  10   3        6.87       19.77     14.43 o 
  -8  10   3        6.85       30.13     27.51 o 
  -7  10   3       11.54       31.79     12.18 o 
  -6  10   3        1.82       16.93     12.26 o 
  -5  10   3       80.87       95.74     17.82 o 
  -4  10   3        0.11       22.63     14.19 o 
  -3  10   3       13.17        8.97     14.45 o 
  -2  10   3       25.91       39.79     21.04 o 
  -1  10   3        6.22       26.99     12.12 o 
   0  10   3       62.74       23.92     16.76 o 
   1  10   3        1.54       33.51      9.90 o 
   2  10   3       53.85       60.04     17.12 o 
   3  10   3       10.30       13.75     11.06 o 
   4  10   3        0.01       13.34     11.21 o 
   5  10   3        0.16       13.21     10.97 o 
   6  10   3        7.18       27.55     14.97 o 
   7  10   3       11.69       44.97     15.38 o 
   8  10   3        0.47       19.58     14.30 o 
   9  10   3       42.23       54.61     19.41 o 
  10  10   3        9.28        8.59     18.56 o 
  -9  11   3       24.07       27.96     10.93 o 
  -8  11   3       35.23       27.94     14.06 o 
  -7  11   3        6.06       19.59     13.56 o 
  -6  11   3        4.81       12.05     15.14 o 
  -5  11   3       36.74       26.38     15.97 o 
  -4  11   3        2.06        3.58     25.43 o 
  -3  11   3        0.05       24.57     18.30 o 
  -2  11   3       23.39       41.22     10.42 o 
  -1  11   3        0.62       17.87      9.43 o 
   0  11   3        5.35        0.48     15.68 o 
   1  11   3       94.78      110.38     17.41 o 
   2  11   3       21.18       30.75     11.82 o 
   3  11   3        4.02        4.47     15.27 o 
   4  11   3        7.72       38.37     11.96 o 
   5  11   3        3.72       31.06     23.32 o 
   6  11   3        0.91        1.13      9.43 o 
   7  11   3       12.65       12.68     12.36 o 
  -3  12   3        5.78        3.96     16.50 o 
  -2  12   3        2.73       19.04     14.27 o 
  -1  12   3        2.21       -0.65     12.61 o 
   0  12   3        9.37       18.97      9.80 o 
 -22   0   4       52.89       41.79     31.85 o 
 -21   0   4      482.39      427.23     79.31 o 
 -20   0   4        1.13       17.31     12.31 o 
 -19   0   4       54.37       26.86     10.40 o 
 -18   0   4       68.84       69.31     16.79 o 
 -17   0   4      423.20      420.80     37.93 o 
 -16   0   4      214.66      225.61     26.13 o 
 -15   0   4      129.00      105.15     20.88 o 
 -14   0   4      859.66      817.85     33.81 o 
 -13   0   4     2032.29     2071.45     33.80 o 
 -12   0   4        7.94       -3.25      7.69 o 
 -11   0   4     3529.84     3446.21     65.01 o 
 -10   0   4        7.86       28.84     10.51 o 
  -9   0   4       61.95       59.25     14.44 o 
  -8   0   4     9163.57     9751.97    111.24 o 
  -7   0   4      193.65      241.00      8.02 o 
  -6   0   4     3987.85     4113.74     83.80 o 
  -5   0   4     1750.60     1798.81     41.34 o 
  -4   0   4     1136.19      962.89     25.38 o 
  -3   0   4     1140.38     1077.89     24.25 o 
  -2   0   4    12544.31    11931.42    281.74 o 
  -1   0   4      673.82      587.41     13.76 o 
   0   0   4    55914.49    52654.89   1950.20 o 
   1   0   4     7746.64     8339.33     86.03 o 
   2   0   4     5743.65     5200.07    278.10 o 
   3   0   4      508.61      522.14     20.18 o 
   4   0   4     3827.90     4606.21     83.79 o 
   5   0   4      659.82      545.59     68.33 o 
   6   0   4     3541.17     3694.80    262.51 o 
   7   0   4       96.40      127.62     13.23 o 
   8   0   4      447.39      399.47     28.25 o 
   9   0   4      480.01      362.45     50.93 o 
  10   0   4      979.38     1085.26     85.55 o 
  11   0   4       24.20       37.18     14.92 o 
  12   0   4      480.66      516.14     78.39 o 
  13   0   4      309.27      373.60     54.63 o 
  14   0   4      310.93      354.57     58.94 o 
  15   0   4        9.67       19.15     14.08 o 
  16   0   4      128.79      148.59     28.29 o 
  17   0   4       65.06       32.64     18.59 o 
  18   0   4      158.54      193.95     30.95 o 
 -22   1   4       28.63       13.67     17.27 o 
 -21   1   4        0.48        0.10      6.84 o 
 -20   1   4       43.62       38.21      8.04 o 
 -19   1   4        0.03        6.91      7.29 o 
 -18   1   4       68.31       53.17      8.65 o 
 -17   1   4        6.38       11.88     14.84 o 
 -16   1   4       75.13       68.86      7.74 o 
 -15   1   4       12.77        9.24      4.37 o 
 -14   1   4      147.34      143.78     12.51 o 
 -13   1   4       84.01       98.93      9.59 o 
 -12   1   4      432.17      426.37     18.25 o 
 -11   1   4        6.10       10.80      4.11 o 
 -10   1   4      191.81      174.56     10.65 o 
  -9   1   4       66.16       85.52      7.47 o 
  -8   1   4     1297.15     1261.62     19.10 o 
  -7   1   4       22.78        4.94      5.82 o 
  -6   1   4       43.45       50.26      5.00 o 
  -5   1   4      411.21      366.09     10.58 o 
  -4   1   4       93.80       78.60      5.59 o 
  -3   1   4     2546.02     2369.39     41.40 o 
  -2   1   4     6721.44     6334.93     50.92 o 
  -1   1   4      810.24      755.61     11.07 o 
   0   1   4      505.93      495.52     10.28 o 
   1   1   4     6382.72     6143.90    115.42 o 
   2   1   4     1295.41     1203.01     33.31 o 
   3   1   4      235.91      202.31     20.51 o 
   4   1   4     2695.64     2747.54     79.80 o 
   5   1   4      415.15      395.86     21.67 o 
   6   1   4      349.02      390.75     23.38 o 
   7   1   4     2207.67     2252.67     91.31 o 
   8   1   4       26.27       35.96      6.15 o 
   9   1   4     1069.29     1079.92     53.69 o 
  10   1   4        7.76       23.85     11.29 o 
  11   1   4      126.30      118.90     16.40 o 
  12   1   4      300.94      321.05     35.61 o 
  13   1   4      124.31      146.72     20.24 o 
  14   1   4        6.19       32.70     17.39 o 
  15   1   4       41.56       41.02     10.76 o 
  16   1   4       38.51       65.79     14.50 o 
  17   1   4       37.80       48.07     12.73 o 
  18   1   4        1.55       21.75     13.64 o 
 -21   2   4      109.37       90.22     16.03 o 
 -20   2   4        5.38        5.30     19.49 o 
 -19   2   4        8.77       14.17      7.42 o 
 -18   2   4       41.51       38.01      6.54 o 
 -17   2   4      177.72      150.26     14.83 o 
 -16   2   4      125.64      152.36     12.31 o 
 -15   2   4      272.01      270.21     17.01 o 
 -14   2   4      661.27      710.13     28.46 o 
 -13   2   4      249.86      220.93     17.72 o 
 -12   2   4      324.50      331.21     29.14 o 
 -11   2   4      276.15      265.14     15.44 o 
 -10   2   4       37.03       42.46      7.17 o 
  -9   2   4       31.59       31.44      4.76 o 
  -8   2   4     3503.10     3787.95     65.76 o 
  -7   2   4     1455.83     1596.42     21.71 o 
  -6   2   4      450.07      520.75     17.49 o 
  -5   2   4     1319.57     1388.44     34.63 o 
  -4   2   4     1607.60     1463.18     32.38 o 
  -3   2   4     1292.22     1215.49     29.62 o 
  -2   2   4      130.86      111.56      8.29 o 
  -1   2   4      598.25      608.56     18.78 o 
   0   2   4      421.27      469.92     26.89 o 
   1   2   4       16.60       23.70      4.67 o 
   2   2   4      197.51      206.11     11.62 o 
   3   2   4      841.17      768.22     24.42 o 
   4   2   4     1498.72     1605.03     31.19 o 
   5   2   4      237.26      204.78     12.72 o 
   6   2   4     2863.24     3121.47     98.22 o 
   7   2   4      508.04      454.50     33.15 o 
   8   2   4       14.30       15.89      3.96 o 
   9   2   4      487.08      434.43     37.69 o 
  10   2   4      950.89     1027.14     37.32 o 
  11   2   4       28.96       23.34      8.49 o 
  12   2   4      130.36      125.45     14.14 o 
  13   2   4       93.88       89.87     14.31 o 
  14   2   4      141.28      129.10     19.54 o 
  15   2   4       21.55       37.05      9.99 o 
  16   2   4       19.52       23.98      9.03 o 
  17   2   4        0.26       17.61      9.34 o 
  18   2   4      105.06      129.67     26.82 o 
 -21   3   4        1.20       18.61     10.38 o 
 -20   3   4       93.17      111.84     14.29 o 
 -19   3   4        4.44        3.71     12.71 o 
 -18   3   4       15.99       24.38      6.05 o 
 -17   3   4        2.18        2.60      5.95 o 
 -16   3   4      180.84      147.90     13.76 o 
 -15   3   4        6.26       10.82      6.25 o 
 -14   3   4        2.06        8.65     10.20 o 
 -13   3   4        0.04        8.53      8.38 o 
 -12   3   4     2400.16     2483.32     30.29 o 
 -11   3   4      248.30      221.94     13.17 o 
 -10   3   4      753.47      807.06     28.54 o 
  -9   3   4      636.46      647.30     17.84 o 
  -8   3   4      795.34      858.07     17.52 o 
  -7   3   4      134.57      129.87     10.43 o 
  -6   3   4      514.38      427.27     11.84 o 
  -5   3   4     1174.93     1171.36     23.80 o 
  -4   3   4       99.03      101.13      9.10 o 
  -3   3   4       12.34        2.95      5.42 o 
  -2   3   4     2121.08     2011.01     62.74 o 
  -1   3   4     4222.44     4320.79     57.09 o 
   0   3   4      535.67      571.68     16.05 o 
   1   3   4      749.16      672.47     13.32 o 
   2   3   4      501.49      487.49     11.12 o 
   3   3   4      571.09      508.00     14.56 o 
   4   3   4     3161.93     3298.72     49.02 o 
   5   3   4      175.52      175.23     14.40 o 
   6   3   4     1051.57     1155.05     24.90 o 
   7   3   4     4423.40     4361.30    118.59 o 
   8   3   4      368.45      338.94     21.16 o 
   9   3   4     1533.27     1585.96     59.78 o 
  10   3   4       93.86      109.47     19.61 o 
  11   3   4      477.97      469.98     36.16 o 
  12   3   4      177.34      156.09     14.88 o 
  13   3   4      191.37      195.81     23.42 o 
  14   3   4       16.69       18.02     12.97 o 
  15   3   4       23.74       33.63      9.42 o 
  16   3   4       68.70       59.84     14.38 o 
  17   3   4       60.05       59.47     14.84 o 
  18   3   4        0.18       18.62     16.91 o 
 -21   4   4       21.54       20.74     16.34 o 
 -20   4   4       39.50       47.41     15.16 o 
 -19   4   4        0.16       21.87      7.87 o 
 -18   4   4       21.79       21.44      6.24 o 
 -17   4   4      153.45      138.29     13.58 o 
 -16   4   4      144.60      142.46     13.90 o 
 -15   4   4      208.47      215.35     20.14 o 
 -14   4   4       51.34       36.04      7.18 o 
 -13   4   4      209.81      210.67     14.98 o 
 -12   4   4       11.97       11.73      6.00 o 
 -11   4   4      835.63      845.83     19.80 o 
 -10   4   4      722.14      795.14     23.89 o 
  -9   4   4      546.26      519.84     24.66 o 
  -8   4   4      163.45      189.29     12.22 o 
  -7   4   4     1764.85     1790.86     49.66 o 
  -6   4   4      116.94      107.64     10.71 o 
  -5   4   4     1643.85     1698.77    137.68 o 
  -4   4   4        9.71        8.00      2.71 o 
  -3   4   4      127.47      110.79      9.27 o 
  -2   4   4      203.38      188.92     15.00 o 
  -1   4   4      436.45      420.83     16.86 o 
   0   4   4       63.08       52.22      5.48 o 
   1   4   4      937.12      995.76     18.90 o 
   2   4   4     1645.53     1694.74     25.30 o 
   3   4   4      162.71      150.50     10.67 o 
   4   4   4     1031.24     1074.15     26.01 o 
   5   4   4       59.05       61.00      7.10 o 
   6   4   4      333.59      354.32     20.53 o 
   7   4   4      131.77      140.17     11.15 o 
   8   4   4      308.30      320.19     17.69 o 
   9   4   4      159.50      151.51     12.22 o 
  10   4   4        1.75        2.35      4.95 o 
  11   4   4       26.84       20.06      8.06 o 
  12   4   4      121.45      122.52     16.09 o 
  13   4   4      229.64      216.37     33.28 o 
  14   4   4        9.86       19.66     14.91 o 
  15   4   4        4.21        8.93     10.00 o 
  16   4   4        1.48        4.67     12.84 o 
  17   4   4       30.20       37.42     17.18 o 
 -20   5   4       25.98       47.96     13.46 o 
 -19   5   4       58.58       53.94     11.25 o 
 -18   5   4       65.17       49.03      9.31 o 
 -17   5   4        3.25       16.49      7.59 o 
 -16   5   4        3.79       16.05      6.29 o 
 -15   5   4       20.40       20.15      5.68 o 
 -14   5   4        0.96        0.66      6.51 o 
 -13   5   4       12.21       13.15     11.59 o 
 -12   5   4      595.05      574.37     28.13 o 
 -11   5   4        8.94        8.94      8.47 o 
 -10   5   4        0.19        3.58      7.98 o 
  -9   5   4      211.95      216.81     15.40 o 
  -8   5   4      395.31      469.46     32.10 o 
  -7   5   4       15.10       26.61      5.76 o 
  -6   5   4       13.51        9.27      6.83 o 
  -5   5   4       31.82       14.38      5.50 o 
  -4   5   4       41.56       50.79      8.07 o 
  -3   5   4       52.17       66.11      9.93 o 
  -2   5   4      194.22      203.83     13.09 o 
  -1   5   4      168.91      164.63     12.96 o 
   0   5   4      139.76      139.30     11.27 o 
   1   5   4        5.90        6.01      2.98 o 
   2   5   4      175.42      179.46     13.14 o 
   3   5   4      200.29      221.30     16.18 o 
   4   5   4     1069.20     1148.38     32.96 o 
   5   5   4      152.74      163.84     13.67 o 
   6   5   4      193.34      251.02     25.07 o 
   7   5   4      189.10      184.77     12.92 o 
   8   5   4       48.79       52.55      7.98 o 
   9   5   4      215.51      234.84     18.40 o 
  10   5   4       63.14       55.22      9.70 o 
  11   5   4       36.65       33.36      7.43 o 
  12   5   4       16.17       17.43      8.13 o 
  13   5   4       28.48       23.34      5.25 o 
  14   5   4       17.25        8.75      6.90 o 
  15   5   4        0.01        6.53      7.43 o 
  16   5   4       25.97       29.63     11.75 o 
  17   5   4        3.38        4.80     10.67 o 
 -19   6   4        3.33       12.89      8.44 o 
 -18   6   4        0.02        4.60      7.21 o 
 -17   6   4      132.77       89.91     12.57 o 
 -16   6   4       20.59       20.55      7.02 o 
 -15   6   4        0.38        9.02      5.99 o 
 -14   6   4       64.96       78.20     11.17 o 
 -13   6   4        7.57       16.34      4.69 o 
 -12   6   4      138.66      125.22     12.73 o 
 -11   6   4     1628.94     1718.85     46.41 o 
 -10   6   4       79.58       54.37      7.37 o 
  -9   6   4      384.27      333.63     25.00 o 
  -8   6   4       11.79       14.38      7.60 o 
  -7   6   4     1617.99     1608.37     39.67 o 
  -6   6   4       31.42       34.87     12.94 o 
  -5   6   4      110.82      141.36     14.02 o 
  -4   6   4        3.04        6.61      6.26 o 
  -3   6   4       22.28       10.67      3.59 o 
  -2   6   4        5.25        1.66      6.87 o 
  -1   6   4      390.86      440.92     28.30 o 
   0   6   4       41.23       47.61      7.95 o 
   1   6   4      150.99      170.04     16.08 o 
   2   6   4      624.64      676.16     39.65 o 
   3   6   4      560.53      562.23     33.67 o 
   4   6   4     1061.41     1131.63     34.70 o 
   5   6   4      401.95      431.41     24.75 o 
   6   6   4       49.38       46.05      9.19 o 
   7   6   4        2.95        5.89      7.12 o 
   8   6   4      760.26      861.50     37.05 o 
   9   6   4       68.44       61.58      9.56 o 
  10   6   4       50.97       32.53      7.67 o 
  11   6   4       99.27       97.52     13.73 o 
  12   6   4      135.95      150.52     13.62 o 
  13   6   4      151.41      111.94     14.46 o 
  14   6   4       14.48       10.00      8.02 o 
  15   6   4       64.70       56.54     12.25 o 
  16   6   4       13.16       15.66     23.08 o 
 -18   7   4      194.26      199.50     25.37 o 
 -17   7   4       16.04       35.60     10.18 o 
 -16   7   4       61.20       50.58      7.12 o 
 -15   7   4        4.47        4.57      7.00 o 
 -14   7   4       10.06        4.60      6.20 o 
 -13   7   4       44.85       27.71      5.68 o 
 -12   7   4       22.48       18.91      5.62 o 
 -11   7   4      113.03      107.97     10.30 o 
 -10   7   4        1.88        0.95      9.69 o 
  -9   7   4        2.14       -8.28      8.28 o 
  -8   7   4       10.47       21.66      5.58 o 
  -7   7   4      546.29      581.64     47.92 o 
  -6   7   4      100.10      108.24     23.19 o 
  -5   7   4       64.08       77.84     11.86 o 
  -4   7   4      449.53      430.37     24.36 o 
  -3   7   4       31.98       43.83     12.41 o 
  -2   7   4       38.85       27.62      9.24 o 
  -1   7   4      333.60      331.20     19.29 o 
   0   7   4        3.63        6.73      8.36 o 
   1   7   4       75.25       62.11      9.38 o 
   2   7   4       37.87       23.46      8.97 o 
   3   7   4      375.23      406.47     28.25 o 
   4   7   4      484.26      513.59     41.32 o 
   5   7   4        3.16       14.37     11.73 o 
   6   7   4       63.23       92.31     11.21 o 
   7   7   4       37.37       43.41      8.77 o 
   8   7   4        9.54       18.06      8.75 o 
   9   7   4        0.50       11.10     16.31 o 
  10   7   4        0.17        8.89      7.79 o 
  11   7   4        0.32       -0.99     12.31 o 
  12   7   4       13.76       16.10      8.73 o 
  13   7   4       25.02       29.86      9.07 o 
  14   7   4        0.22        6.53      9.84 o 
  15   7   4        0.08       16.74      9.21 o 
 -16   8   4       25.17       11.87      7.30 o 
 -15   8   4       16.12       24.68     10.56 o 
 -14   8   4        3.74        6.51      6.79 o 
 -13   8   4        0.45       11.17     10.50 o 
 -12   8   4        4.71        6.62     10.16 o 
 -11   8   4      241.00      213.46     22.14 o 
 -10   8   4       20.00       16.07     14.36 o 
  -9   8   4       43.93       71.35     11.85 o 
  -8   8   4        9.46       11.37     10.15 o 
  -7   8   4       31.35       45.14     11.06 o 
  -6   8   4       27.24       53.67     32.19 o 
  -5   8   4       42.52       84.57     18.62 o 
  -4   8   4       14.78       19.35     22.28 o 
  -3   8   4      407.62      472.53     28.57 o 
  -2   8   4      205.94      263.95     25.43 o 
  -1   8   4       74.74       82.22     13.56 o 
   0   8   4       43.66       46.74     13.17 o 
   1   8   4      206.92      153.80     16.88 o 
   2   8   4       17.76       20.70     10.84 o 
   3   8   4       64.42       59.55      9.21 o 
   4   8   4        0.22       13.43      5.78 o 
   5   8   4      130.17      126.99     13.92 o 
   6   8   4        0.03       11.01      5.67 o 
   7   8   4        0.23       17.69      7.55 o 
   8   8   4       20.01       12.09      8.42 o 
   9   8   4       57.23       86.77     15.39 o 
  10   8   4        3.96       13.04      5.37 o 
  11   8   4       12.36        7.37     11.22 o 
  12   8   4        4.04       11.97     11.44 o 
  13   8   4        0.00        6.71     14.23 o 
 -15   9   4        7.06       26.73     11.81 o 
 -14   9   4        2.02       17.04      8.58 o 
 -13   9   4       45.90       48.41     10.26 o 
 -12   9   4       46.85       39.73     13.15 o 
 -11   9   4        0.06        2.88     11.96 o 
 -10   9   4        0.11       23.59      9.84 o 
  -9   9   4      103.53      117.03     27.35 o 
  -8   9   4        7.24        0.34     15.29 o 
  -7   9   4       90.03       94.38     13.47 o 
  -6   9   4       89.81      109.29     16.39 o 
  -5   9   4        4.88        2.78     13.04 o 
  -4   9   4      161.56      208.82     21.78 o 
  -3   9   4        4.81        5.81     14.34 o 
  -2   9   4       52.21       36.36     16.87 o 
  -1   9   4       38.36       51.11     13.64 o 
   0   9   4        8.41       40.91     13.58 o 
   1   9   4      146.90      191.16     21.91 o 
   2   9   4       58.84       58.45     26.93 o 
   3   9   4      179.59      178.13     20.44 o 
   4   9   4        1.24       10.05     12.71 o 
   5   9   4        0.56       15.34      9.56 o 
   6   9   4       17.43       62.55     24.67 o 
   7   9   4        9.72       35.01     10.44 o 
   8   9   4       35.56       36.18     14.83 o 
   9   9   4       35.84       30.68     10.09 o 
  10   9   4       72.74       83.09     22.34 o 
  11   9   4        0.73       12.60     15.28 o 
 -12  10   4        4.16       27.86     13.88 o 
 -11  10   4       25.89       27.96     10.48 o 
 -10  10   4        4.66        6.94     11.73 o 
  -9  10   4       12.09       13.77      9.43 o 
  -8  10   4       34.84       54.89     13.86 o 
  -7  10   4        5.10       38.33      9.60 o 
  -6  10   4       10.38        9.77     14.21 o 
  -5  10   4       16.54       27.07     15.06 o 
  -4  10   4       45.54       29.25     13.22 o 
  -3  10   4       42.05       38.34     11.90 o 
  -2  10   4       68.34      117.24     17.39 o 
  -1  10   4       12.42       25.29     10.70 o 
   0  10   4       15.32       28.13     11.76 o 
   1  10   4       30.36       20.28     11.65 o 
   2  10   4       22.77       28.04     11.48 o 
   3  10   4       56.33       68.75     13.44 o 
   4  10   4        0.12       17.61     12.45 o 
   5  10   4        4.78        3.32     16.83 o 
   6  10   4       16.10       13.10     15.68 o 
   7  10   4       13.91       18.47     11.23 o 
   8  10   4       13.84       13.10      9.86 o 
   9  10   4       40.10       42.51     17.75 o 
  -9  11   4       14.01       21.37     12.47 o 
  -8  11   4        1.77       24.82     15.70 o 
  -7  11   4        0.04        5.30     11.07 o 
  -6  11   4        6.46       34.27     12.55 o 
  -5  11   4       10.68       21.51     14.81 o 
  -4  11   4       15.25       39.74     14.38 o 
  -3  11   4       14.27       13.98     11.27 o 
  -2  11   4        4.90        4.44     10.26 o 
  -1  11   4       21.99       32.61     11.53 o 
   0  11   4        0.03       19.07     16.66 o 
   1  11   4       27.09       30.48     13.91 o 
   2  11   4        5.40       18.72     16.41 o 
   3  11   4        0.07       -8.58     16.16 o 
   4  11   4        1.04       25.37     11.27 o 
   5  11   4        0.01       25.36      9.83 o 
   6  11   4        0.85       12.52     14.39 o 
 -22   1   5       28.07       17.62      8.73 o 
 -21   1   5        5.16       18.19     17.45 o 
 -20   1   5       95.66      100.08     16.82 o 
 -19   1   5      341.16      307.98     37.70 o 
 -18   1   5        2.91       13.52     11.19 o 
 -17   1   5      298.98      268.38     27.49 o 
 -16   1   5       63.59       78.01     21.26 o 
 -15   1   5       39.38       22.78      6.99 o 
 -14   1   5      194.09      179.62     18.30 o 
 -13   1   5        0.21       -5.32      5.48 o 
 -12   1   5        0.02        9.75      3.62 o 
 -11   1   5      316.48      335.84     16.68 o 
 -10   1   5     1166.70     1124.11     19.96 o 
  -9   1   5     3196.34     3536.49     53.43 o 
  -8   1   5       87.07       72.73      9.06 o 
  -7   1   5       56.81       70.76      6.40 o 
  -6   1   5       21.28       24.26      6.25 o 
  -5   1   5        7.29        7.24      4.82 o 
  -4   1   5     6858.38     6984.51    138.33 o 
  -3   1   5        3.63        7.00      6.90 o 
  -2   1   5     2819.03     2829.46     47.01 o 
  -1   1   5      943.65      956.33     20.46 o 
   0   1   5     5266.41     5166.25     84.76 o 
   1   1   5      396.06      364.11     12.80 o 
   3   1   5     1723.17     1762.37     68.41 o 
   4   1   5      611.89      565.78     22.07 o 
   5   1   5     1552.48     1589.69     58.26 o 
   6   1   5     2074.72     2284.01     77.74 o 
   7   1   5       12.04        8.73      8.21 o 
   8   1   5       31.25       27.18      5.83 o 
   9   1   5      108.26       99.50     13.33 o 
  10   1   5      475.63      548.39     59.30 o 
  11   1   5      134.54      207.86     19.42 o 
  12   1   5      263.71      242.85     28.63 o 
  13   1   5     1330.76     1379.39     65.66 o 
  14   1   5       51.16       46.03     10.49 o 
  15   1   5      579.77      563.03     50.33 o 
  16   1   5        0.04        2.61     11.74 o 
  17   1   5      255.38      302.47     32.40 o 
  18   1   5       64.03       66.08     10.93 o 
 -22   2   5        5.98       16.51     14.22 o 
 -21   2   5       62.32       62.66     12.05 o 
 -20   2   5      298.25      244.10     30.21 o 
 -19   2   5      141.30      114.87     15.63 o 
 -18   2   5        9.67        9.66      8.20 o 
 -17   2   5      182.41      193.62     22.94 o 
 -16   2   5       70.40       72.53      7.72 o 
 -15   2   5      380.48      374.45     21.21 o 
 -14   2   5     1009.62      969.72     26.48 o 
 -13   2   5      175.87      183.09     12.11 o 
 -12   2   5      343.14      494.08     52.07 o 
 -11   2   5     1935.03     1876.74     34.66 o 
 -10   2   5      535.21      480.48     16.81 o 
  -9   2   5     3112.42     3124.94     41.94 o 
  -8   2   5      929.41     1014.03     20.43 o 
  -7   2   5     2053.44     2130.50     28.59 o 
  -6   2   5     1964.06     2123.47     38.46 o 
  -5   2   5     6886.09     6450.08     78.39 o 
  -4   2   5       13.16       11.36      4.16 o 
  -3   2   5        1.51       12.86      3.66 o 
  -2   2   5      150.14      139.45     11.25 o 
  -1   2   5      204.48      167.53     13.16 o 
   0   2   5       66.20       82.62      5.90 o 
   1   2   5     1689.09     1512.49     23.26 o 
   2   2   5        4.26        5.14      3.93 o 
   3   2   5      483.33      457.34     16.31 o 
   4   2   5       40.03       46.39      4.46 o 
   5   2   5      710.91      689.93     36.43 o 
   6   2   5     1295.48     1379.91     35.01 o 
   7   2   5      425.15      385.87     33.00 o 
   8   2   5       25.73       21.01     12.54 o 
   9   2   5        2.20       11.87      4.59 o 
  10   2   5       48.89       56.53     14.77 o 
  11   2   5       12.70       39.24     11.97 o 
  12   2   5       37.20       21.44      8.13 o 
  13   2   5        0.02       -6.28      7.95 o 
  14   2   5       29.47       31.17     16.08 o 
  15   2   5      211.89      198.99     24.96 o 
  16   2   5       84.21       95.90     24.88 o 
  17   2   5        0.32      -15.34     15.34 o 
  18   2   5      123.10      113.48     15.17 o 
 -21   3   5       17.06       19.16      7.92 o 
 -20   3   5        0.01       11.77      9.43 o 
 -19   3   5       15.65       12.99     14.79 o 
 -18   3   5       10.88       30.93      8.26 o 
 -17   3   5      371.03      322.13     30.73 o 
 -16   3   5       20.90       27.87     11.12 o 
 -15   3   5      478.70      400.73     32.96 o 
 -14   3   5      136.15      127.87     13.92 o 
 -13   3   5      364.17      346.86     26.53 o 
 -12   3   5       47.64       48.01     10.17 o 
 -11   3   5        7.60       43.86      8.71 o 
 -10   3   5       11.18       30.85      5.56 o 
  -9   3   5      241.48      253.24     21.78 o 
  -8   3   5      310.66      379.46     16.99 o 
  -7   3   5     1101.26     1089.60     33.32 o 
  -6   3   5      891.25      871.40     18.98 o 
  -5   3   5      105.17      139.15     11.90 o 
  -4   3   5        0.90        5.04      2.92 o 
  -3   3   5       29.08       47.33      5.58 o 
  -2   3   5      224.22      194.83     16.00 o 
  -1   3   5       11.60        7.28      5.18 o 
   0   3   5     1216.21     1236.13     26.28 o 
   1   3   5       13.64       21.82      5.48 o 
   2   3   5      646.42      717.78     26.46 o 
   3   3   5       44.72       52.70      5.04 o 
   4   3   5       33.03       53.01      7.20 o 
   5   3   5       11.31       13.96      3.83 o 
   6   3   5       37.37       22.04      5.81 o 
   7   3   5        0.86        9.24      7.37 o 
   8   3   5       10.46       10.30      8.29 o 
   9   3   5      159.11      141.46     17.30 o 
  10   3   5       11.78        9.03      9.50 o 
  11   3   5       15.40       14.70      9.77 o 
  12   3   5      340.95      309.79     31.50 o 
  13   3   5      234.22      216.95     23.81 o 
  14   3   5       10.12       28.85     13.13 o 
  15   3   5       18.79        8.21     10.21 o 
  16   3   5       25.43       43.04     12.13 o 
  17   3   5       41.35       48.81     12.36 o 
 -21   4   5       58.41       61.80     16.19 o 
 -20   4   5       71.75       56.57     22.67 o 
 -19   4   5       77.09       81.60     13.64 o 
 -18   4   5       10.52        9.93      8.95 o 
 -17   4   5       85.33       69.73      8.44 o 
 -16   4   5       46.48       37.86      5.41 o 
 -15   4   5       95.00      129.06     11.56 o 
 -14   4   5        7.34       15.43      7.00 o 
 -13   4   5        9.29       21.33     11.01 o 
 -12   4   5      151.94      150.22     13.85 o 
 -11   4   5      948.64      938.79     23.48 o 
 -10   4   5      369.18      407.99     22.18 o 
  -9   4   5      411.89      422.37     25.34 o 
  -8   4   5      703.14      778.48     18.63 o 
  -7   4   5     1690.66     1687.96     33.66 o 
  -6   4   5     1568.94     1714.59     41.01 o 
  -5   4   5     1044.90      946.83     18.21 o 
  -4   4   5      466.77      539.13     16.31 o 
  -3   4   5       20.66        8.57      5.27 o 
  -2   4   5        8.89       10.10      6.54 o 
  -1   4   5     1681.51     1683.45     22.25 o 
   0   4   5      108.54       96.06      6.91 o 
   1   4   5        0.83       -0.41      5.64 o 
   2   4   5      326.75      330.67     21.62 o 
   3   4   5       19.72       23.00      4.42 o 
   4   4   5      289.65      316.35     20.47 o 
   5   4   5      607.42      614.61     29.31 o 
   6   4   5      292.51      308.99     16.26 o 
   7   4   5      125.62      140.70     16.95 o 
   8   4   5       79.88       76.27      8.96 o 
   9   4   5       51.36       55.92      9.36 o 
  10   4   5        5.05       22.95      8.62 o 
  11   4   5       62.93       45.19     11.02 o 
  12   4   5       38.23       36.65      8.03 o 
  13   4   5        8.77       16.08      9.86 o 
  14   4   5       59.29       50.20     10.88 o 
  15   4   5      181.66      173.51     25.23 o 
  16   4   5        0.04        5.15     10.93 o 
  17   4   5        7.25        4.60     16.23 o 
 -20   5   5       46.63       41.30      8.55 o 
 -19   5   5       21.45       24.13     10.09 o 
 -18   5   5       20.19       15.54     10.53 o 
 -17   5   5       82.62       78.94      9.33 o 
 -16   5   5      381.77      372.23     30.97 o 
 -15   5   5      212.58      179.05     18.51 o 
 -14   5   5      256.26      270.41     18.14 o 
 -13   5   5       16.53        6.10      8.86 o 
 -12   5   5       22.12       22.00      7.03 o 
 -11   5   5       95.40       81.29     10.28 o 
 -10   5   5     1589.66     1555.23     28.87 o 
  -9   5   5       61.36       57.23      9.44 o 
  -8   5   5       79.42      204.07     19.39 o 
  -7   5   5      108.22       99.59      8.42 o 
  -6   5   5     1224.02     1259.32     43.26 o 
  -5   5   5      105.56      141.27     12.51 o 
  -4   5   5      992.12      953.52     21.45 o 
  -3   5   5      129.87      120.70     12.26 o 
  -2   5   5       55.31      105.09     17.78 o 
  -1   5   5      195.29      204.05     12.05 o 
   0   5   5     1401.16     1410.69     29.68 o 
   1   5   5       14.29       22.60      7.33 o 
   2   5   5      824.84      845.57     33.45 o 
   3   5   5        3.12        9.69      7.75 o 
   4   5   5      240.10      276.16     17.71 o 
   5   5   5      393.59      369.78     20.26 o 
   6   5   5       30.72       28.60      6.14 o 
   7   5   5       25.21       28.80     12.17 o 
   8   5   5        4.84       14.99      5.70 o 
   9   5   5      154.35      135.40     12.13 o 
  10   5   5      301.02      255.69     24.18 o 
  11   5   5       16.18       13.16      6.56 o 
  12   5   5      133.23       81.08     13.44 o 
  13   5   5        9.46        9.09     10.30 o 
  14   5   5       38.29       49.91     11.65 o 
  15   5   5       10.76       29.32      7.90 o 
  16   5   5      124.07      134.98     20.15 o 
 -19   6   5        8.08       17.39     10.19 o 
 -18   6   5        0.43        8.92     12.58 o 
 -17   6   5        8.10        9.49      7.36 o 
 -16   6   5      170.62      171.55     14.51 o 
 -15   6   5        3.54        0.39      5.66 o 
 -14   6   5      114.91       93.17     12.04 o 
 -13   6   5        0.52       25.20      9.66 o 
 -12   6   5        1.88       10.19      9.27 o 
 -11   6   5      110.13      109.73     11.95 o 
 -10   6   5        2.39       14.27      6.15 o 
  -9   6   5        5.59       23.51      9.60 o 
  -8   6   5      281.16      328.91     19.55 o 
  -7   6   5       14.20        9.75     10.43 o 
  -6   6   5     1237.91     1300.94     33.83 o 
  -5   6   5       93.80      134.88     14.07 o 
  -4   6   5      200.64      188.13     17.43 o 
  -3   6   5        0.37        7.00      7.56 o 
  -2   6   5      117.77      118.83     12.22 o 
  -1   6   5      592.95      608.02     21.44 o 
   0   6   5       89.98       86.34     10.06 o 
   1   6   5       24.12       23.69     18.09 o 
   2   6   5        0.16       12.80      8.89 o 
   3   6   5        6.09        5.69      6.10 o 
   4   6   5      143.13      156.17     12.77 o 
   5   6   5       98.22       99.36     10.11 o 
   6   6   5        2.97       12.89      5.93 o 
   7   6   5       48.99       50.10      7.16 o 
   8   6   5        2.04        8.24      4.66 o 
   9   6   5      144.61      130.22     12.93 o 
  10   6   5      148.05      124.45     13.42 o 
  11   6   5       24.67       37.30      9.79 o 
  12   6   5       30.64       23.20      6.46 o 
  13   6   5        1.68       14.81      6.76 o 
  14   6   5       27.18       17.01     11.99 o 
  15   6   5       31.52       24.28     17.48 o 
 -18   7   5        0.26       13.71     18.58 o 
 -17   7   5        0.47       -6.26     13.25 o 
 -16   7   5      129.82      137.97     14.16 o 
 -15   7   5        6.84        4.37      5.79 o 
 -14   7   5       25.79       15.11      5.66 o 
 -13   7   5        0.93        0.11      7.05 o 
 -12   7   5       38.62       43.82      7.55 o 
 -11   7   5        6.29        9.21      4.16 o 
 -10   7   5      357.92      357.30     25.62 o 
  -9   7   5        4.49        5.19      6.85 o 
  -8   7   5       22.74       30.12     23.50 o 
  -7   7   5      519.87      580.57     30.63 o 
  -6   7   5      884.90      823.98     32.37 o 
  -5   7   5      132.19      143.76     17.72 o 
  -4   7   5       34.24       19.38      6.12 o 
  -3   7   5       39.22       38.73      8.61 o 
  -2   7   5       22.47       30.39     13.00 o 
  -1   7   5        1.71        5.01     11.68 o 
   0   7   5      259.77      240.77     22.78 o 
   1   7   5       64.96       76.22     12.96 o 
   2   7   5       22.23       21.01      5.56 o 
   3   7   5       29.92       27.37      8.49 o 
   4   7   5        7.29       -1.81     12.35 o 
   5   7   5       49.36       29.91      9.88 o 
   6   7   5        3.82       12.13      6.68 o 
   7   7   5        9.93       10.76      9.49 o 
   8   7   5       44.01       37.22     12.01 o 
   9   7   5       26.33       20.06      8.38 o 
  10   7   5       99.32      122.97     23.00 o 
  11   7   5       10.30       31.06     12.19 o 
  12   7   5       23.57       33.97     11.85 o 
  13   7   5        0.61       12.48     12.25 o 
  14   7   5       38.82       36.04     13.05 o 
 -17   8   5        7.05       11.13     14.97 o 
 -16   8   5        9.82       12.61      7.39 o 
 -15   8   5        1.31        8.98      6.40 o 
 -14   8   5      104.35      103.56     11.38 o 
 -13   8   5       21.29       22.86      9.26 o 
 -12   8   5        5.43        9.69      4.55 o 
 -11   8   5       42.94       26.66      9.32 o 
 -10   8   5       10.95       12.13      7.94 o 
  -9   8   5       11.80       15.74     13.08 o 
  -8   8   5        1.35        9.18     11.86 o 
  -7   8   5       11.23       15.13     23.23 o 
  -6   8   5      524.99      470.55     43.67 o 
  -5   8   5      129.86      164.21     20.11 o 
  -4   8   5      179.78      206.57     20.16 o 
  -3   8   5       19.12       24.32     14.13 o 
  -2   8   5       37.49       31.28     12.20 o 
  -1   8   5      734.77      761.30     31.73 o 
   0   8   5       50.46       53.89     21.07 o 
   1   8   5        7.44       18.37      6.22 o 
   2   8   5      111.57       96.81     13.39 o 
   3   8   5        0.50        2.24      8.71 o 
   4   8   5        0.01       16.95     14.47 o 
   5   8   5      327.36      373.78     26.58 o 
   6   8   5       52.31       28.05      7.23 o 
   7   8   5       27.44       35.26      9.56 o 
   8   8   5        8.73        8.73      6.46 o 
   9   8   5      114.98      141.95     60.07 o 
  10   8   5       74.54       86.07     13.45 o 
  11   8   5       44.63       64.57     13.11 o 
  12   8   5        4.55       19.68     12.76 o 
 -15   9   5       23.19       16.27      6.57 o 
 -14   9   5        9.78        9.26     13.94 o 
 -13   9   5       68.42       56.51     10.29 o 
 -12   9   5       30.82       17.44      9.40 o 
 -11   9   5        5.62       12.29     12.37 o 
 -10   9   5        2.69       10.95     11.73 o 
  -9   9   5        9.98       17.78     12.29 o 
  -8   9   5       67.15       71.44     13.15 o 
  -7   9   5       30.95       45.03     11.69 o 
  -6   9   5       43.76       35.81     16.35 o 
  -5   9   5       44.97       37.83     11.36 o 
  -4   9   5       71.54      104.66     15.47 o 
  -3   9   5        1.16       23.52     16.39 o 
  -2   9   5        2.48       30.92     17.74 o 
  -1   9   5       71.96       62.33     15.44 o 
   0   9   5        1.46        1.97     10.39 o 
   1   9   5       20.01       26.08     10.59 o 
   2   9   5       55.94       78.03     16.12 o 
   3   9   5       69.90       57.34     17.45 o 
   4   9   5       18.68       52.38     13.06 o 
   5   9   5       11.97       15.09      8.71 o 
   6   9   5       16.95       29.95     20.49 o 
   7   9   5        6.47       -2.30     11.69 o 
   8   9   5        5.37        8.09      9.84 o 
   9   9   5       38.89       46.55     16.25 o 
  10   9   5        3.01       -1.16     16.90 o 
  11   9   5        0.34       -5.14     20.33 o 
 -12  10   5       21.28       31.81      9.51 o 
 -11  10   5        1.94       11.92     20.65 o 
 -10  10   5        1.63       29.59     11.73 o 
  -9  10   5       15.70       50.12     11.98 o 
  -8  10   5        8.68       25.62     12.57 o 
  -7  10   5        1.14       14.11      9.66 o 
  -6  10   5        0.57       50.95     13.64 o 
  -5  10   5       76.00       73.74     13.31 o 
  -4  10   5       18.59       20.90      9.41 o 
  -3  10   5        4.40        4.95     13.88 o 
  -2  10   5        2.43       12.26     20.92 o 
  -1  10   5       34.28        8.84     12.21 o 
   0  10   5        0.55       17.40     12.74 o 
   1  10   5        0.09       -0.19     14.09 o 
   2  10   5        5.85        6.38     11.17 o 
   3  10   5        1.26       -2.98      9.33 o 
   4  10   5        0.01       18.75     10.06 o 
   5  10   5       17.36       31.54     12.62 o 
   6  10   5        2.19        2.69     14.17 o 
   7  10   5        4.06       -6.35     11.92 o 
   8  10   5        1.24        7.20     17.71 o 
  -9  11   5        2.44       18.33     15.08 o 
  -8  11   5        0.07        5.40     17.85 o 
  -7  11   5       18.46        7.29     16.37 o 
  -6  11   5        0.13        1.98     11.81 o 
  -5  11   5       42.25       40.98     10.15 o 
  -4  11   5        4.20        5.25     12.42 o 
  -3  11   5       29.27       36.63     14.74 o 
  -2  11   5        0.16      -14.94     14.94 o 
  -1  11   5       28.60       53.93     17.52 o 
   0  11   5       31.18       41.54     16.77 o 
   1  11   5        2.32       17.05     12.27 o 
   2  11   5       13.16       37.71     17.66 o 
   3  11   5        8.44      -15.24     15.24 o 
   4  11   5       10.71       15.36     12.98 o 
   5  11   5        0.00        5.00     12.32 o 
 -22   0   6      355.40      350.89     84.34 o 
 -21   0   6        0.49        4.49     15.18 o 
 -20   0   6        4.90       20.66     12.15 o 
 -19   0   6        0.07       17.04     17.87 o 
 -18   0   6     1124.16     1286.03     71.46 o 
 -17   0   6       77.14       91.66     16.87 o 
 -16   0   6       15.26       38.24     12.03 o 
 -15   0   6      125.03       88.18     18.36 o 
 -14   0   6     2182.08     2212.25    103.03 o 
 -13   0   6      388.12      363.84     38.39 o 
 -12   0   6      432.24      492.32    112.11 o 
 -11   0   6        3.52       27.73     12.32 o 
 -10   0   6      363.77      332.49     50.40 o 
  -9   0   6      251.83      295.22     48.47 o 
  -8   0   6    22658.25    24478.24   3364.20 o 
  -7   0   6     3595.84     3628.63    203.83 o 
  -6   0   6       89.98       98.71     17.16 o 
  -5   0   6     7488.70     8024.89    189.27 o 
  -4   0   6     1719.37     1545.32     33.28 o 
  -3   0   6    16421.60    16681.55    426.72 o 
  -2   0   6     5202.87     5088.12     90.40 o 
  -1   0   6     1595.02     1585.20     50.54 o 
   0   0   6     8403.72     9044.45    235.97 o 
   1   0   6     2144.49     1964.65     65.25 o 
   2   0   6    15799.26    17570.19   1968.76 o 
   3   0   6     4637.24     5135.87     98.71 o 
   4   0   6     1114.09     1361.72     45.10 o 
   5   0   6      368.52      344.52     53.20 o 
   6   0   6       53.85       34.74     14.03 o 
   7   0   6     1317.17     1446.79     63.36 o 
   8   0   6       27.90       39.20     14.22 o 
   9   0   6       60.06       38.74     16.96 o 
  10   0   6       16.49       28.90     18.34 o 
  11   0   6       10.34        6.65     14.63 o 
  12   0   6      158.25      172.76     35.66 o 
  13   0   6      111.16      169.11     41.72 o 
  14   0   6       53.85       71.47     15.16 o 
  15   0   6       97.63       85.13     24.60 o 
  16   0   6        6.59      -16.56     21.07 o 
  17   0   6      198.36      223.82     41.43 o 
 -22   1   6       16.80       34.56     10.99 o 
 -21   1   6       22.10       21.14     16.87 o 
 -20   1   6        4.46       10.10     11.36 o 
 -19   1   6      105.12       92.67     12.73 o 
 -18   1   6        2.78       22.13     16.72 o 
 -17   1   6        8.66       31.44      9.40 o 
 -16   1   6       27.48       15.17      7.05 o 
 -15   1   6      111.80      125.25     17.34 o 
 -14   1   6      365.77      360.04     31.27 o 
 -13   1   6      495.44      442.20     32.93 o 
 -12   1   6      362.33      333.97     26.78 o 
 -11   1   6       55.29       59.82      8.58 o 
 -10   1   6       12.63       11.51      5.63 o 
  -9   1   6      542.55      474.76     19.04 o 
  -8   1   6        0.05        5.15      3.39 o 
  -7   1   6      983.81      941.38     15.56 o 
  -6   1   6      117.01      132.46      7.83 o 
  -5   1   6      268.27      224.52     15.36 o 
  -4   1   6      317.58      317.59     13.56 o 
  -3   1   6     3037.06     2916.94     27.79 o 
  -2   1   6      105.73      101.11      7.13 o 
  -1   1   6       65.78       86.81      6.91 o 
   0   1   6      405.76      386.79     17.57 o 
   1   1   6     1460.14     1403.09     48.79 o 
   2   1   6     3444.64     3441.39     96.64 o 
   3   1   6      153.41      167.31     15.74 o 
   4   1   6       14.17        4.73      3.58 o 
   5   1   6       50.21       47.09      7.68 o 
   6   1   6      241.31      215.07     23.25 o 
   7   1   6       10.29       28.87      8.78 o 
   8   1   6      360.99      378.35     42.17 o 
   9   1   6       12.45       44.78     20.45 o 
  10   1   6       16.77       21.89     10.67 o 
  11   1   6       39.28       17.23     12.54 o 
  12   1   6      123.51      152.82     18.90 o 
  13   1   6       25.02       21.62     10.38 o 
  14   1   6        9.73       12.91     10.32 o 
  15   1   6        0.00       -2.33     13.39 o 
  16   1   6      146.61      146.08     17.54 o 
  17   1   6       15.75       28.75      8.98 o 
 -22   2   6      134.30      143.67     18.49 o 
 -21   2   6        0.11        1.97     14.78 o 
 -20   2   6        0.89        5.56      7.70 o 
 -19   2   6        2.80       26.75      9.97 o 
 -18   2   6      163.32      181.57     24.48 o 
 -17   2   6      122.78      113.82     18.74 o 
 -16   2   6       41.27       27.30     14.68 o 
 -15   2   6      200.86      180.10     18.40 o 
 -14   2   6      107.56       86.18      8.54 o 
 -13   2   6       88.91       85.79      8.60 o 
 -12   2   6      135.68      126.31     11.40 o 
 -11   2   6       61.42       75.81     10.11 o 
 -10   2   6      268.71      277.24     18.46 o 
  -9   2   6       25.29       27.88     12.14 o 
  -8   2   6     5231.22     5778.09     56.67 o 
  -7   2   6       62.92       66.60      5.99 o 
  -6   2   6       13.34       19.90     11.18 o 
  -5   2   6     5014.51     4916.42    128.97 o 
  -4   2   6      405.37      382.60     16.38 o 
  -3   2   6     1435.40     1411.48     19.28 o 
  -2   2   6     1141.22     1059.32     15.97 o 
  -1   2   6     1012.86      982.03     27.64 o 
   0   2   6     1657.98     1713.83     32.07 o 
   1   2   6       33.10       44.25      5.97 o 
   2   2   6     2958.74     3073.69     95.81 o 
   3   2   6     1611.09     1587.95     48.95 o 
   4   2   6      734.47      797.41     24.18 o 
   5   2   6       23.29       14.85      7.12 o 
   6   2   6      237.56      234.62     17.23 o 
   7   2   6      142.20      145.34     23.28 o 
   8   2   6       24.95       12.14      5.45 o 
   9   2   6       78.70       98.79     12.28 o 
  10   2   6        2.60        4.60     13.88 o 
  11   2   6      119.95       96.97     13.75 o 
  12   2   6      217.56      236.40     25.54 o 
  13   2   6        0.21        5.16     10.63 o 
  14   2   6       13.67       25.50     13.46 o 
  15   2   6       31.78       43.24     11.31 o 
  16   2   6       10.39       31.95     13.82 o 
  17   2   6       37.45       63.70     13.65 o 
 -21   3   6       41.72       20.77      8.59 o 
 -20   3   6       60.75       23.18     15.38 o 
 -19   3   6      270.15      245.93     30.01 o 
 -18   3   6        3.53        7.79     10.54 o 
 -17   3   6      276.87      305.10     27.50 o 
 -16   3   6        0.22       -2.32     11.25 o 
 -15   3   6        3.93        3.39      7.95 o 
 -14   3   6      380.54      356.01     16.34 o 
 -13   3   6      961.88      956.18     23.33 o 
 -12   3   6       20.96       18.28      6.14 o 
 -11   3   6      145.50      151.44     13.96 o 
 -10   3   6        2.84       12.53      5.83 o 
  -9   3   6     2132.02     2189.36     32.51 o 
  -8   3   6      101.22       95.12     14.12 o 
  -7   3   6      695.94      741.19     39.54 o 
  -6   3   6      188.83      178.64     14.59 o 
  -5   3   6       71.49      104.82      8.44 o 
  -4   3   6       86.78       83.67      7.22 o 
  -3   3   6     4505.12     4426.30     92.30 o 
  -2   3   6     4982.40     4927.01    113.21 o 
  -1   3   6      714.99      721.63     19.08 o 
   0   3   6     1282.46     1279.29     23.67 o 
   1   3   6      877.62      908.31     19.65 o 
   2   3   6     4045.40     4201.97    111.40 o 
   3   3   6      523.18      514.40     29.04 o 
   4   3   6       42.29       52.06      7.31 o 
   5   3   6        5.90       16.29      3.81 o 
   6   3   6      843.00      913.42     60.42 o 
   7   3   6       33.80       32.73      8.18 o 
   8   3   6      556.71      546.72     56.16 o 
   9   3   6       55.96       77.87     19.65 o 
  10   3   6        0.14        4.70      6.44 o 
  11   3   6      178.24      181.29     21.67 o 
  12   3   6      348.23      381.93     46.39 o 
  13   3   6       13.22       22.64     11.77 o 
  14   3   6       34.28       34.31     15.85 o 
  15   3   6       55.52       55.22      9.08 o 
  16   3   6      384.07      381.11     58.77 o 
  17   3   6       14.90        1.79     14.68 o 
 -21   4   6       26.58       38.96      8.24 o 
 -20   4   6       19.47       36.64     10.76 o 
 -19   4   6       18.05       30.44     11.81 o 
 -18   4   6       31.57       33.13     10.56 o 
 -17   4   6       36.29       22.21     10.85 o 
 -16   4   6      145.66      127.93     13.82 o 
 -15   4   6       16.00       14.61      4.81 o 
 -14   4   6       75.77       76.22      8.17 o 
 -13   4   6       43.80       34.35      5.89 o 
 -12   4   6       73.75       75.84      9.11 o 
 -11   4   6       25.39       22.09      8.38 o 
 -10   4   6       68.71       90.04      9.37 o 
  -9   4   6       86.26      101.56      9.13 o 
  -8   4   6      448.20      439.68     23.63 o 
  -7   4   6      140.78      132.46     12.78 o 
  -6   4   6      395.75      427.69     19.30 o 
  -5   4   6      148.43      155.39     12.57 o 
  -4   4   6     2013.22     2023.37     54.63 o 
  -3   4   6      114.47      108.52     10.00 o 
  -2   4   6       89.19       94.73     14.59 o 
  -1   4   6       61.64       51.12      5.36 o 
   0   4   6      672.12      752.32     21.02 o 
   1   4   6      276.05      247.44     11.92 o 
   2   4   6       32.98       22.15      5.77 o 
   3   4   6      404.76      400.46     20.50 o 
   4   4   6      467.92      440.68     15.90 o 
   5   4   6      369.96      373.90     18.39 o 
   6   4   6      178.85      181.76     13.44 o 
   7   4   6      361.28      380.16     20.32 o 
   8   4   6       15.81       20.60     10.01 o 
   9   4   6       42.93       37.14      7.61 o 
  10   4   6       21.59       29.18      8.72 o 
  11   4   6      404.59      374.02     44.23 o 
  12   4   6        6.21       -7.06     11.76 o 
  13   4   6       71.08       58.37     10.72 o 
  14   4   6        0.85       10.42      6.80 o 
  15   4   6       74.65       66.99     12.66 o 
  16   4   6       42.90       46.51      9.83 o 
 -20   5   6       30.83       17.42     12.25 o 
 -19   5   6       47.39       39.21     15.05 o 
 -18   5   6       55.60       33.65     16.95 o 
 -17   5   6       21.79        9.16     20.23 o 
 -16   5   6        2.01        4.22     11.31 o 
 -15   5   6        0.14        2.77      3.95 o 
 -14   5   6       46.64       51.09      7.83 o 
 -13   5   6        3.02       13.70      9.21 o 
 -12   5   6        5.73       12.62      8.64 o 
 -11   5   6       11.19       24.06      6.36 o 
 -10   5   6      200.38      249.11     23.44 o 
  -9   5   6      228.56      270.75     19.78 o 
  -8   5   6      167.82      144.47     11.08 o 
  -7   5   6      562.34      556.76     30.29 o 
  -6   5   6      201.84      231.24     13.96 o 
  -5   5   6      161.84      196.98     15.52 o 
  -4   5   6       36.91       81.62     12.41 o 
  -3   5   6      575.39      588.08     31.38 o 
  -2   5   6      672.44      690.60     29.21 o 
  -1   5   6       71.38       75.64     10.56 o 
   0   5   6      595.28      601.46     30.18 o 
   1   5   6       44.62       45.68      7.69 o 
   2   5   6      157.35      158.00     11.80 o 
   3   5   6       55.72       59.43      9.15 o 
   4   5   6        8.59       19.56      6.05 o 
   5   5   6       27.73       20.78      9.82 o 
   6   5   6       52.72       52.91      9.89 o 
   7   5   6       39.97       49.41     12.65 o 
   8   5   6      204.62      203.59     14.33 o 
   9   5   6       14.07       19.75      5.90 o 
  10   5   6        2.90       13.54      7.82 o 
  11   5   6      133.76      105.30     11.32 o 
  12   5   6        0.01       14.86     11.40 o 
  13   5   6        5.77       22.08      7.84 o 
  14   5   6       81.00       66.10     12.13 o 
  15   5   6        6.67       12.91     11.06 o 
 -19   6   6       21.94       29.00      9.63 o 
 -18   6   6       57.82       50.83     16.53 o 
 -17   6   6        0.03       15.68     10.42 o 
 -16   6   6       97.04       82.28     12.71 o 
 -15   6   6        6.87        4.40      9.77 o 
 -14   6   6       14.06       25.16      5.53 o 
 -13   6   6        1.84        5.18      4.33 o 
 -12   6   6       30.04       37.35     11.20 o 
 -11   6   6       46.62       50.08      6.84 o 
 -10   6   6      197.27      176.20     14.49 o 
  -9   6   6        0.59        5.38      5.94 o 
  -8   6   6      152.68      161.43     13.73 o 
  -7   6   6      140.25      152.43     13.60 o 
  -6   6   6      166.24      180.48     17.09 o 
  -5   6   6      113.07      140.98     15.47 o 
  -4   6   6      490.69      413.04     32.17 o 
  -3   6   6      160.94      161.10     14.01 o 
  -2   6   6      680.65      631.21     32.44 o 
  -1   6   6       19.74       14.19      8.67 o 
   0   6   6       45.43       52.90      8.29 o 
   1   6   6      403.70      417.31     18.59 o 
   2   6   6      453.14      417.47     20.70 o 
   3   6   6      793.92      813.22     37.22 o 
   4   6   6       73.08       52.25     10.71 o 
   5   6   6     1016.53     1084.07     43.78 o 
   6   6   6       39.55       28.24      7.46 o 
   7   6   6       22.07       16.32      5.48 o 
   8   6   6       11.66       14.61     11.02 o 
   9   6   6        3.43       19.05      8.48 o 
  10   6   6       31.23       21.41      7.60 o 
  11   6   6       78.34       73.10     12.40 o 
  12   6   6       52.90       50.54     11.00 o 
  13   6   6       63.89       44.29     13.83 o 
  14   6   6        0.14       16.60     10.84 o 
 -18   7   6       53.60       41.56      9.59 o 
 -17   7   6       10.54       15.87      8.57 o 
 -16   7   6        9.43       23.60      9.51 o 
 -15   7   6       80.88       63.95      7.91 o 
 -14   7   6       46.13       44.22      7.58 o 
 -13   7   6       85.16       77.85     10.14 o 
 -12   7   6        0.97        5.96     13.18 o 
 -11   7   6      144.62      132.29     26.51 o 
 -10   7   6       19.21       20.11      5.30 o 
  -9   7   6       53.75       65.14      9.30 o 
  -8   7   6        5.31       11.48      4.87 o 
  -7   7   6       31.69       31.68      6.51 o 
  -6   7   6        1.45       12.34     10.67 o 
  -5   7   6      184.19      193.93     17.40 o 
  -4   7   6      182.26      165.11     15.29 o 
  -3   7   6        0.38        9.54      3.90 o 
  -2   7   6       19.87       22.83     13.11 o 
  -1   7   6        7.87       10.97     13.53 o 
   0   7   6        6.90       16.40      6.08 o 
   1   7   6       42.26       40.57      7.74 o 
   2   7   6       22.72       21.33      8.23 o 
   3   7   6      155.61      145.19     13.81 o 
   4   7   6      152.34      163.59     17.54 o 
   5   7   6        0.03       17.73     10.92 o 
   6   7   6      159.87      163.01     18.64 o 
   7   7   6       56.76       46.18      9.60 o 
   8   7   6        1.42       11.80      6.52 o 
   9   7   6       60.01       48.04     12.31 o 
  10   7   6       58.36       54.48     12.87 o 
  11   7   6       35.27       38.52     12.58 o 
  12   7   6      130.82      133.06     26.40 o 
  13   7   6        0.70        3.11     12.51 o 
 -17   8   6       15.18       23.41     15.39 o 
 -16   8   6        1.14       13.62     23.32 o 
 -15   8   6        0.21       24.00      7.87 o 
 -14   8   6       23.61       40.87      8.87 o 
 -13   8   6        0.08        5.36      6.67 o 
 -12   8   6       28.32       19.51      7.20 o 
 -11   8   6      109.65      132.17     19.26 o 
 -10   8   6        7.80        2.77      9.94 o 
  -9   8   6        2.38       18.02      9.66 o 
  -8   8   6       82.49       69.29     12.50 o 
  -7   8   6       88.81       73.99     11.36 o 
  -6   8   6       38.79       31.55     11.06 o 
  -5   8   6      105.94      162.90     20.52 o 
  -4   8   6        6.53       11.64     15.68 o 
  -3   8   6        6.33        5.94     10.09 o 
  -2   8   6       76.69       63.51     13.82 o 
  -1   8   6       14.33       24.93     10.02 o 
   0   8   6        2.11       11.26      5.55 o 
   1   8   6       50.97       44.56      9.67 o 
   2   8   6       30.63       20.93      6.60 o 
   3   8   6      188.33      172.56     16.12 o 
   4   8   6        2.23       11.34      8.17 o 
   5   8   6      132.72      122.40     15.42 o 
   6   8   6        0.12        4.94      6.82 o 
   7   8   6       16.57       15.58      5.76 o 
   8   8   6        2.98       -9.14     11.55 o 
   9   8   6        1.07        1.66     20.84 o 
  10   8   6        7.81       26.84     10.84 o 
  11   8   6        0.82       -1.90     14.66 o 
  12   8   6       17.49       22.73     17.43 o 
 -15   9   6        7.92       31.06     11.65 o 
 -14   9   6        0.01       12.29     13.50 o 
 -13   9   6       48.74       72.61     14.12 o 
 -12   9   6        5.62       32.22      8.21 o 
 -11   9   6        1.08       15.37     13.10 o 
 -10   9   6        0.01       27.60     10.81 o 
  -9   9   6       21.90       29.75     14.94 o 
  -8   9   6        1.13       -0.36     13.60 o 
  -7   9   6       26.54       53.69     15.98 o 
  -6   9   6       21.07       21.79      8.71 o 
  -5   9   6       57.49       34.42     10.68 o 
  -4   9   6      251.93      265.80     28.97 o 
  -3   9   6        3.01       -1.60     15.35 o 
  -2   9   6        8.75       15.70      9.68 o 
  -1   9   6       85.48       85.18     13.59 o 
   0   9   6       27.55       47.55     16.26 o 
   1   9   6        0.08        7.26     12.79 o 
   2   9   6        3.95        1.60     10.50 o 
   3   9   6       81.88       83.47     14.35 o 
   4   9   6        1.66       10.94     16.33 o 
   5   9   6       30.58       38.82     11.90 o 
   6   9   6       12.60       -4.04     10.86 o 
   7   9   6        3.43       17.62     12.85 o 
   8   9   6        0.11       -5.01     12.42 o 
   9   9   6        1.05       24.92     15.49 o 
  10   9   6       41.56       43.04     14.88 o 
 -12  10   6       59.99       33.39     17.01 o 
 -11  10   6       14.99       16.06     12.12 o 
 -10  10   6        4.22       17.01     12.06 o 
  -9  10   6        1.56       21.59     12.62 o 
  -8  10   6        4.99       23.17     14.04 o 
  -7  10   6       40.61       45.29     15.76 o 
  -6  10   6        0.12       -1.72     12.65 o 
  -5  10   6        2.77        9.06     12.97 o 
  -4  10   6       19.24       16.56     12.05 o 
  -3  10   6        0.00        9.76      9.64 o 
  -2  10   6        0.11       15.08      9.88 o 
  -1  10   6        2.03       10.21      8.20 o 
   0  10   6        1.27       10.78     13.32 o 
   1  10   6       12.93       11.38      9.40 o 
   2  10   6        8.56       24.15     15.52 o 
   3  10   6        8.04       -2.45     13.61 o 
   4  10   6        5.30       -0.87     11.03 o 
   5  10   6        1.86        3.51     13.19 o 
   6  10   6        0.50        5.16     12.29 o 
   7  10   6        4.76       31.76     18.58 o 
  -9  11   6       20.50       40.53     12.56 o 
  -8  11   6        5.15       24.43     12.87 o 
  -7  11   6        4.68       23.02     17.22 o 
  -6  11   6       51.75       45.56     19.77 o 
  -5  11   6        0.45       22.93     12.17 o 
  -4  11   6       28.01       30.39     11.77 o 
  -3  11   6        2.47       17.04     18.14 o 
  -2  11   6        0.01       16.24     18.32 o 
  -1  11   6        4.20        8.62     15.72 o 
   0  11   6        2.79        2.86     14.10 o 
   1  11   6        3.78       30.28     12.19 o 
   2  11   6        0.85       16.99     20.74 o 
   3  11   6       12.44       27.50     13.89 o 
   4  11   6        2.88        2.07     14.31 o 
 -22   1   7       51.70       52.37     10.67 o 
 -21   1   7      145.04      135.97     17.37 o 
 -20   1   7      195.91      167.97     21.44 o 
 -19   1   7       26.70       18.09      9.98 o 
 -18   1   7       48.98       38.97     12.13 o 
 -17   1   7        2.49       15.80     13.10 o 
 -16   1   7      503.11      479.30     49.62 o 
 -15   1   7      142.19      152.35     14.41 o 
 -14   1   7      435.43      427.34     42.66 o 
 -13   1   7       78.97       88.59     12.03 o 
 -12   1   7     1124.80     1107.42     38.77 o 
 -11   1   7      521.00      494.42     45.21 o 
 -10   1   7      171.30      147.03     13.82 o 
  -9   1   7      138.82      147.47     18.87 o 
  -8   1   7     1010.00     1086.55     30.30 o 
  -7   1   7     4534.30     4642.54     67.51 o 
  -6   1   7      167.41      153.04     11.88 o 
  -5   1   7     1263.59     1356.69     18.55 o 
  -4   1   7        6.36       15.99      5.40 o 
  -3   1   7     1262.65     1333.88     21.18 o 
  -2   1   7     3974.81     4224.77     38.07 o 
  -1   1   7      735.02      796.64     19.21 o 
   0   1   7      185.26      229.85     18.05 o 
   1   1   7     4431.40     4638.01     84.47 o 
   2   1   7      772.52      789.92     18.91 o 
   3   1   7     4549.21     4878.08    121.87 o 
   4   1   7      957.93     1036.50     33.08 o 
   5   1   7       74.24      127.41     18.05 o 
   6   1   7       22.29       59.96     14.52 o 
   7   1   7        0.08       10.50     16.49 o 
   8   1   7       85.97       76.08     14.90 o 
   9   1   7      678.48      798.18     81.19 o 
  10   1   7       22.84       26.21     16.09 o 
  11   1   7       16.67       18.31     18.30 o 
  12   1   7       11.66       -2.62     15.43 o 
  13   1   7      605.70      648.93    108.53 o 
  14   1   7       12.09       15.49     11.79 o 
  15   1   7      100.46      103.41     12.27 o 
  16   1   7      204.06      199.93     24.64 o 
 -22   2   7        0.00       17.41     14.43 o 
 -21   2   7      208.62      192.83     25.51 o 
 -20   2   7      113.66      129.89     16.91 o 
 -19   2   7      131.85      151.66     23.32 o 
 -18   2   7       12.96       37.10      9.44 o 
 -17   2   7      176.74      181.03     20.14 o 
 -16   2   7       71.82       76.85     19.16 o 
 -15   2   7      181.96      194.50     20.50 o 
 -14   2   7        0.33        8.66     10.83 o 
 -13   2   7      168.81      177.89     16.18 o 
 -12   2   7      178.47      135.14     13.56 o 
 -11   2   7     1016.10      986.50     30.72 o 
 -10   2   7      240.12      208.39     17.04 o 
  -9   2   7      341.27      317.10     10.55 o 
  -8   2   7       75.30       72.97      7.38 o 
  -7   2   7     2397.89     2399.65     41.90 o 
  -6   2   7     2495.41     2410.30     40.27 o 
  -5   2   7      176.69      221.62     14.33 o 
  -4   2   7       70.50       65.49      4.96 o 
  -3   2   7       61.05       83.75      7.04 o 
  -2   2   7     2315.21     2190.01     25.26 o 
  -1   2   7     1540.25     1540.50     22.29 o 
   0   2   7     1907.50     1806.97     46.27 o 
   1   2   7       25.75       20.75      5.75 o 
   2   2   7     1091.62     1062.87     21.77 o 
   3   2   7      390.70      355.29     17.39 o 
   4   2   7     1858.78     1928.08     36.35 o 
   5   2   7      506.75      481.26     34.21 o 
   6   2   7      412.12      390.35     40.39 o 
   7   2   7      430.15      399.06     48.06 o 
   8   2   7      838.99      920.61     41.94 o 
   9   2   7       19.64       28.32     20.61 o 
  10   2   7      188.61      228.85     24.39 o 
  11   2   7       12.90       19.39     40.56 o 
  12   2   7       47.32       67.56     11.39 o 
  13   2   7      118.95      125.06     16.72 o 
  14   2   7      294.58      301.17     31.37 o 
  15   2   7       18.72       34.88      9.16 o 
  16   2   7       50.42       57.82     14.94 o 
 -21   3   7       17.48       22.31     14.33 o 
 -20   3   7       27.49       57.40     18.04 o 
 -19   3   7        3.72       13.94     11.06 o 
 -18   3   7       69.84       68.64     13.93 o 
 -17   3   7       21.09       26.58      9.32 o 
 -16   3   7       29.07       11.93      8.65 o 
 -15   3   7        7.85       19.28      6.84 o 
 -14   3   7        0.01       -1.56      6.54 o 
 -13   3   7       23.50       26.59      5.11 o 
 -12   3   7        8.30       17.62      4.72 o 
 -11   3   7        1.44       -4.60      4.60 o 
 -10   3   7      353.05      383.49     25.88 o 
  -9   3   7      316.98      336.20     14.77 o 
  -8   3   7       29.23       28.90      5.53 o 
  -7   3   7       69.21       98.64      9.12 o 
  -6   3   7        0.82       -1.38      4.23 o 
  -5   3   7        0.12       -4.84      4.84 o 
  -4   3   7        2.78       16.18      6.43 o 
  -3   3   7     1088.49     1158.11     20.29 o 
  -2   3   7     2278.44     2407.95     34.18 o 
  -1   3   7      270.08      325.37     21.88 o 
   0   3   7      119.45      137.80     18.20 o 
   1   3   7       49.20       38.83      5.77 o 
   2   3   7       38.40       37.57      6.42 o 
   3   3   7       38.29       55.49      7.15 o 
   4   3   7        0.00       -1.14      5.77 o 
   5   3   7       53.16       63.84      9.85 o 
   6   3   7       71.91       81.79     13.65 o 
   7   3   7       59.02       54.16     11.33 o 
   8   3   7        0.17       -5.98     13.91 o 
   9   3   7       80.23       88.24     14.37 o 
  10   3   7        0.57       31.16      9.25 o 
  11   3   7        6.75        5.81      8.74 o 
  12   3   7       59.38       32.24      9.03 o 
  13   3   7       83.38       95.70     15.01 o 
  14   3   7       33.08       40.08     10.59 o 
  15   3   7        5.53       21.67     10.31 o 
  16   3   7       73.11       81.38     18.57 o 
 -21   4   7      140.56      120.07     19.26 o 
 -20   4   7      152.62      140.74     19.61 o 
 -19   4   7       77.87       79.59     15.20 o 
 -18   4   7       21.66       24.86     11.23 o 
 -17   4   7        0.24       20.35     14.28 o 
 -16   4   7      132.61      115.54     21.55 o 
 -15   4   7        2.50       13.25      9.67 o 
 -14   4   7      102.30      108.35     14.06 o 
 -13   4   7       78.52       77.34      9.37 o 
 -12   4   7        0.06        3.38      5.28 o 
 -11   4   7     1139.33     1181.76     22.25 o 
 -10   4   7      263.43      267.32     18.46 o 
  -9   4   7        1.26       10.45      5.49 o 
  -8   4   7      176.83      168.53     13.40 o 
  -7   4   7      262.66      318.01     18.27 o 
  -6   4   7     1206.26     1257.25     36.42 o 
  -5   4   7      160.02      140.56     10.36 o 
  -4   4   7       29.26       32.32      5.45 o 
  -3   4   7       26.82       19.39      5.18 o 
  -2   4   7      383.04      370.97     11.05 o 
  -1   4   7       99.74      110.15     10.94 o 
   0   4   7      238.54      240.65     19.85 o 
   1   4   7      510.71      523.95     22.65 o 
   2   4   7       51.62       67.02      8.28 o 
   3   4   7       27.02       41.87      9.82 o 
   4   4   7     1479.87     1408.91     52.53 o 
   5   4   7       45.87       34.21      8.13 o 
   6   4   7       58.31       43.89     10.64 o 
   7   4   7      330.71      336.84     16.68 o 
   8   4   7       71.54       78.14     10.32 o 
   9   4   7        1.95       37.17      8.56 o 
  10   4   7       13.37       18.15     12.44 o 
  11   4   7       19.26       19.17     13.27 o 
  12   4   7       51.91       48.95     11.79 o 
  13   4   7        0.93       16.25      8.33 o 
  14   4   7      224.31      210.48     28.59 o 
  15   4   7      101.86      128.73     19.27 o 
 -20   5   7      154.64      162.93     27.17 o 
 -19   5   7        6.62       -4.09      8.70 o 
 -18   5   7        0.87       22.93      8.95 o 
 -17   5   7       27.73       28.17      7.99 o 
 -16   5   7      196.49      222.95     20.51 o 
 -15   5   7       26.25       19.96      6.12 o 
 -14   5   7       53.39       43.00      6.80 o 
 -13   5   7       85.78       91.21      9.75 o 
 -12   5   7      165.71      172.87     16.54 o 
 -11   5   7        4.39       19.82      5.59 o 
 -10   5   7     1062.97     1111.02     27.85 o 
  -9   5   7       82.74       89.15      9.13 o 
  -8   5   7      254.01      248.61     14.88 o 
  -7   5   7      139.68      132.61     10.93 o 
  -6   5   7      238.62      268.11     22.92 o 
  -5   5   7        9.17        4.79     10.11 o 
  -4   5   7      108.38       91.54      9.16 o 
  -3   5   7      601.47      567.17     22.84 o 
  -2   5   7      126.18      128.95     10.43 o 
  -1   5   7      648.56      647.13     23.63 o 
   0   5   7      102.36      112.17      9.29 o 
   1   5   7       15.01       16.07      7.86 o 
   2   5   7        6.55       22.23      5.55 o 
   3   5   7      584.61      597.37     22.93 o 
   4   5   7        6.31       17.67      6.01 o 
   5   5   7      211.45      195.46     13.80 o 
   6   5   7      178.67      141.07     12.91 o 
   7   5   7      140.84      119.89     12.58 o 
   8   5   7       63.39       77.75     11.07 o 
   9   5   7       93.50      101.75     12.13 o 
  10   5   7        7.14       10.46      8.19 o 
  11   5   7       47.69       29.56     11.02 o 
  12   5   7       88.72       90.50     15.61 o 
  13   5   7       46.87       49.09     13.14 o 
  14   5   7      156.97      126.85     20.12 o 
 -19   6   7        0.10       13.83     13.33 o 
 -18   6   7        3.69       11.11     12.40 o 
 -17   6   7       95.60       97.50     12.29 o 
 -16   6   7       28.39       25.36     12.48 o 
 -15   6   7       57.68       52.33      7.50 o 
 -14   6   7       87.94       79.79      7.77 o 
 -13   6   7        0.01        2.37      8.08 o 
 -12   6   7       44.15       52.29      7.36 o 
 -11   6   7       10.18        7.95      7.21 o 
 -10   6   7      204.12      211.85     15.47 o 
  -9   6   7       21.82       13.17      6.66 o 
  -8   6   7        9.60        6.70      7.53 o 
  -7   6   7       59.14       52.78      8.01 o 
  -6   6   7        6.82        8.01     11.00 o 
  -5   6   7        0.57        6.48      5.73 o 
  -4   6   7      175.05      193.73     13.72 o 
  -3   6   7        8.47       12.08      3.77 o 
  -2   6   7        5.80        6.93      4.48 o 
  -1   6   7       61.42       69.85      9.23 o 
   0   6   7      175.14      150.64     11.26 o 
   1   6   7      337.02      335.17     17.50 o 
   2   6   7        3.14       19.13      6.87 o 
   3   6   7        0.62        4.43     10.11 o 
   4   6   7        3.08        8.78     10.41 o 
   5   6   7      164.08      159.22     12.35 o 
   6   6   7       26.08       26.62      6.92 o 
   7   6   7       33.04       31.87     10.67 o 
   8   6   7       13.29        3.81     12.11 o 
   9   6   7       18.76       14.69     10.65 o 
  10   6   7       18.96       17.98     14.33 o 
  11   6   7        8.26       25.23      9.44 o 
  12   6   7        0.15       19.27      9.47 o 
  13   6   7       47.89       66.51     11.38 o 
  14   6   7       43.83       30.98     12.30 o 
 -18   7   7       30.33       37.78     12.02 o 
 -17   7   7       18.36       30.52      7.03 o 
 -16   7   7        1.97        1.15      6.54 o 
 -15   7   7        0.23        6.45      6.02 o 
 -14   7   7       22.06       26.93      5.95 o 
 -13   7   7       30.92       34.85      7.18 o 
 -12   7   7        4.03       16.63      6.26 o 
 -11   7   7       29.03       49.57      7.57 o 
 -10   7   7      455.96      459.11     31.30 o 
  -9   7   7       30.47       39.14     11.71 o 
  -8   7   7        8.37        4.04      5.24 o 
  -7   7   7       10.93       18.46      5.25 o 
  -6   7   7       85.23       94.04      9.23 o 
  -5   7   7       94.81      108.78     10.31 o 
  -4   7   7       60.31       65.67      8.89 o 
  -3   7   7       33.88       26.73     15.53 o 
  -2   7   7       87.22      104.06     12.94 o 
  -1   7   7       27.50       37.48     14.77 o 
   0   7   7       81.73       94.84      8.60 o 
   1   7   7        0.88       16.47      7.15 o 
   2   7   7        5.52        3.07      8.65 o 
   3   7   7      116.92      104.59     11.24 o 
   4   7   7       29.28       23.48      8.30 o 
   5   7   7       38.03       34.03      7.65 o 
   6   7   7      392.01      359.89     32.34 o 
   7   7   7      191.00      170.49     23.15 o 
   8   7   7        0.61       18.35     14.20 o 
   9   7   7       20.07        5.67      9.52 o 
  10   7   7       50.44       43.55     21.59 o 
  11   7   7        0.68       -2.57     16.16 o 
  12   7   7        6.65       23.85     21.48 o 
 -17   8   7       25.44       30.69     22.25 o 
 -16   8   7       66.09       92.68     56.05 o 
 -15   8   7       47.11       43.73     13.02 o 
 -14   8   7        0.32        7.32     13.69 o 
 -13   8   7       11.55       16.15      5.70 o 
 -12   8   7       18.73       33.56      7.33 o 
 -11   8   7       85.74       67.36     17.44 o 
 -10   8   7      113.52       87.76     28.43 o 
  -9   8   7        0.41       17.55     11.21 o 
  -8   8   7        9.98       27.47     11.73 o 
  -7   8   7       86.62       96.06     15.14 o 
  -6   8   7      170.21      198.89     18.30 o 
  -5   8   7       18.50       24.54     11.92 o 
  -4   8   7        0.00        1.24     12.70 o 
  -3   8   7      235.50      226.59     21.42 o 
  -2   8   7       30.43       44.88      6.60 o 
  -1   8   7       12.84       16.05     12.05 o 
   0   8   7      313.66      349.06     18.52 o 
   1   8   7        3.34       17.45      9.15 o 
   2   8   7        9.33       16.27      6.91 o 
   3   8   7        0.00        6.59     10.08 o 
   4   8   7      112.10      111.20     11.74 o 
   5   8   7       27.84       21.28      7.06 o 
   6   8   7       11.73       21.98      7.51 o 
   7   8   7        0.63        3.08      8.32 o 
   8   8   7       16.07       19.10     13.79 o 
   9   8   7        8.04       23.13      9.59 o 
  10   8   7       23.49       15.55     10.40 o 
  11   8   7       19.17       28.91      9.40 o 
 -15   9   7       11.35       -4.82     20.89 o 
 -14   9   7        0.13        4.15     10.52 o 
 -13   9   7        1.29       12.76     18.45 o 
 -12   9   7        1.59       15.26      8.87 o 
 -11   9   7        6.46       19.48      9.94 o 
 -10   9   7       23.21       19.27     12.40 o 
  -9   9   7        0.06        0.42     16.97 o 
  -8   9   7       11.38       16.55     16.10 o 
  -7   9   7       19.79       29.80     10.98 o 
  -6   9   7       22.47       19.64     10.73 o 
  -5   9   7       47.03       48.29      9.56 o 
  -4   9   7       33.48       55.56     19.80 o 
  -3   9   7        2.50        1.49     17.23 o 
  -2   9   7       44.71       50.37     13.46 o 
  -1   9   7       50.64       78.93     14.16 o 
   0   9   7       37.22       38.51     12.98 o 
   1   9   7        0.91        5.72     16.22 o 
   2   9   7        0.01       14.17     12.80 o 
   3   9   7        1.00       14.25     11.59 o 
   4   9   7        3.25       12.79      8.79 o 
   5   9   7        0.38       17.12     18.64 o 
   6   9   7       32.67       40.70     12.76 o 
   7   9   7       45.32       58.22     11.87 o 
   8   9   7        1.07       13.35     18.11 o 
   9   9   7       45.19       49.68     15.95 o 
 -12  10   7       20.37       22.24      9.50 o 
 -11  10   7       12.35       -2.80     16.81 o 
 -10  10   7        0.08       13.64     15.85 o 
  -9  10   7       26.47       22.32     12.33 o 
  -8  10   7       12.75       24.81     11.24 o 
  -7  10   7       12.45       21.56     16.45 o 
  -6  10   7        0.01       22.90     12.03 o 
  -5  10   7       12.79       20.05     17.78 o 
  -4  10   7        9.51       30.56     12.33 o 
  -3  10   7       29.62       28.77      9.91 o 
  -2  10   7        4.35       14.80     18.39 o 
  -1  10   7       15.64        7.31     15.25 o 
   0  10   7       42.96       42.99     13.35 o 
   1  10   7        3.07       13.87      9.86 o 
   2  10   7        8.52       29.45     11.43 o 
   3  10   7       11.11       10.65     12.60 o 
   4  10   7       17.40       12.10     14.29 o 
   5  10   7        5.98        5.55     11.74 o 
   6  10   7        9.43       21.04     15.64 o 
  -8  11   7        2.53        8.23     11.88 o 
  -7  11   7       24.53       29.62     19.34 o 
  -6  11   7        0.78       17.34     12.84 o 
  -5  11   7       29.40       31.00     10.43 o 
  -4  11   7        0.02       15.19     22.38 o 
  -3  11   7        9.85       17.60      9.74 o 
  -2  11   7        5.21       -2.52     10.74 o 
  -1  11   7       24.22       30.82     15.33 o 
   0  11   7        2.01       45.91     14.83 o 
   1  11   7       21.90       36.70     14.76 o 
   2  11   7        4.37       31.37     15.78 o 
 -22   0   8       58.16       73.21     25.36 o 
 -21   0   8        0.02       18.92     16.17 o 
 -20   0   8       39.91       75.84     31.27 o 
 -19   0   8      472.40      478.88     74.75 o 
 -18   0   8       27.23       64.39     25.08 o 
 -17   0   8        0.05       36.98     14.66 o 
 -16   0   8      110.25      105.70     18.34 o 
 -15   0   8      105.70      130.55     19.56 o 
 -14   0   8      133.13      128.26     32.57 o 
 -13   0   8      218.07      235.76     26.09 o 
 -12   0   8       63.26       58.28     16.36 o 
 -11   0   8      184.40      147.03     24.90 o 
 -10   0   8       84.07       87.69     21.09 o 
  -9   0   8     2136.38     2037.24     68.73 o 
  -8   0   8        0.63        1.05     17.58 o 
  -7   0   8     2028.93     2146.00     35.15 o 
  -6   0   8        0.44       -0.74      6.01 o 
  -5   0   8      202.31      373.98     31.18 o 
  -4   0   8     1094.35     1031.76     26.30 o 
  -3   0   8      715.03      995.75     35.14 o 
  -2   0   8     4596.12     4748.55    142.18 o 
  -1   0   8    12141.00    12582.25    568.16 o 
   0   0   8        0.36        3.78      6.70 o 
   1   0   8     6848.81     7389.90    157.28 o 
   2   0   8     1277.58     1231.89     99.72 o 
   3   0   8       82.33      104.04     20.32 o 
   4   0   8     1620.93     1748.22     68.45 o 
   5   0   8      274.17      339.02     37.39 o 
   6   0   8     1415.93     1527.15     92.01 o 
   7   0   8      309.91      274.06     27.73 o 
   8   0   8      269.25      274.18     29.75 o 
   9   0   8        4.84       11.60     13.42 o 
  10   0   8      575.58      641.04     93.27 o 
  11   0   8        4.09       14.69     50.07 o 
  12   0   8       78.42      129.15     19.77 o 
  13   0   8      106.63      106.41     20.28 o 
  14   0   8      244.37      310.32     54.04 o 
  15   0   8        6.92       24.06     30.62 o 
  16   0   8      212.45      281.57     71.04 o 
 -22   1   8        3.07       26.69      8.38 o 
 -21   1   8       11.74       33.16     13.16 o 
 -20   1   8       53.11       41.33     11.68 o 
 -19   1   8       17.73       17.83      8.79 o 
 -18   1   8      106.32       95.57     13.38 o 
 -17   1   8        3.86       21.83      9.68 o 
 -16   1   8       25.37       -8.63     17.68 o 
 -15   1   8       21.46       35.26     13.79 o 
 -14   1   8      626.25      666.95     59.67 o 
 -13   1   8      307.61      286.84     27.33 o 
 -12   1   8      131.06      113.09     13.97 o 
 -11   1   8       15.20       26.27     14.57 o 
 -10   1   8     1171.01     1150.53     60.92 o 
  -9   1   8       61.60       57.44      9.94 o 
  -8   1   8     1794.50     1677.42     42.30 o 
  -7   1   8       53.45       41.76     10.96 o 
  -6   1   8      169.69      149.38      9.24 o 
  -5   1   8      314.60      293.02     12.74 o 
  -4   1   8        3.07        0.69      4.36 o 
  -3   1   8      438.66      423.34     16.94 o 
  -2   1   8        3.18        1.74      3.89 o 
  -1   1   8      135.89      148.75     10.02 o 
   0   1   8      329.29      324.37     13.94 o 
   1   1   8     1308.19     1255.71     30.94 o 
   2   1   8       92.27      103.34      9.73 o 
   3   1   8       58.02       52.32      8.32 o 
   4   1   8       19.32        7.51      8.23 o 
   5   1   8        0.10       29.79     11.56 o 
   6   1   8        4.87       35.00     16.04 o 
   7   1   8      175.46      199.75     19.67 o 
   8   1   8       24.09       20.93     22.05 o 
   9   1   8        3.21        9.92     13.12 o 
  10   1   8       10.51       21.13     19.32 o 
  11   1   8       35.97       19.46     10.88 o 
  12   1   8        5.25       16.48     10.29 o 
  13   1   8        6.33       35.45      8.69 o 
  14   1   8        0.33        7.23     15.14 o 
  15   1   8        3.21       12.35     16.49 o 
  16   1   8        0.20       11.78     12.94 o 
 -22   2   8       26.96       26.69     10.17 o 
 -21   2   8        5.97        4.20     12.09 o 
 -20   2   8        0.04        1.69     17.14 o 
 -19   2   8       86.84       77.58     11.71 o 
 -18   2   8        0.74       17.17     11.68 o 
 -17   2   8       50.74       45.53     16.31 o 
 -16   2   8        0.14       21.01      8.44 o 
 -15   2   8      157.53      166.94     19.06 o 
 -14   2   8      646.94      670.68     66.94 o 
 -13   2   8        7.56        5.24      9.69 o 
 -12   2   8      816.68      862.84     36.52 o 
 -11   2   8        6.65       28.71     23.42 o 
 -10   2   8       37.28       33.81      6.30 o 
  -9   2   8      694.39      690.27     29.24 o 
  -8   2   8       52.72       48.80      5.71 o 
  -7   2   8     1093.80     1083.83     19.71 o 
  -6   2   8       52.58       41.83      4.32 o 
  -5   2   8     1177.89     1332.13     22.94 o 
  -4   2   8      552.80      504.59     25.66 o 
  -3   2   8     1872.72     2039.84     25.27 o 
  -2   2   8      188.09      175.93     10.41 o 
  -1   2   8     2264.81     2597.77     36.71 o 
   0   2   8      900.73      918.79     33.67 o 
   1   2   8      286.53      324.74     21.05 o 
   2   2   8      290.72      272.22     16.48 o 
   3   2   8      138.73      146.61     13.45 o 
   4   2   8       33.31       25.25      6.07 o 
   5   2   8      114.67      136.09     14.69 o 
   6   2   8      392.73      483.19     33.65 o 
   7   2   8        4.21        4.98     17.57 o 
   8   2   8      201.22      184.11     19.70 o 
   9   2   8        0.56      -13.97     14.60 o 
  10   2   8       11.98       19.83      9.72 o 
  11   2   8        0.46        1.30     15.27 o 
  12   2   8        0.94       13.88     18.95 o 
  13   2   8        0.54       24.67     24.94 o 
  14   2   8       82.42       73.41     14.88 o 
  15   2   8        0.00       22.36     10.69 o 
 -21   3   8        5.64       17.28     11.57 o 
 -20   3   8      230.14      211.31     32.95 o 
 -19   3   8       25.86        9.82      8.25 o 
 -18   3   8       74.12       94.09     15.01 o 
 -17   3   8        7.73       16.50     12.42 o 
 -16   3   8      204.15      225.54     21.60 o 
 -15   3   8        0.43       12.05     11.62 o 
 -14   3   8      406.92      409.76     30.25 o 
 -13   3   8      581.57      560.57     47.93 o 
 -12   3   8      495.18      485.20     41.95 o 
 -11   3   8       64.95       50.76      8.39 o 
 -10   3   8     2713.58     2684.94     34.14 o 
  -9   3   8      969.98     1015.40     32.06 o 
  -8   3   8     1719.64     1848.51     63.70 o 
  -7   3   8      522.97      494.73     50.57 o 
  -6   3   8       35.80       30.25      5.33 o 
  -5   3   8      860.20      878.52     24.84 o 
  -4   3   8       61.06       46.32      7.58 o 
  -3   3   8      182.25      189.33     11.75 o 
  -2   3   8      110.79      117.15      8.02 o 
  -1   3   8       55.77       63.01     10.70 o 
   0   3   8     5080.48     5164.34     76.96 o 
   1   3   8      489.32      471.76     24.37 o 
   2   3   8      280.08      244.34     17.10 o 
   3   3   8      299.80      264.00     12.54 o 
   4   3   8        5.32       -1.40      6.55 o 
   5   3   8      116.16      125.18     11.87 o 
   6   3   8        4.11       25.04      8.81 o 
   7   3   8      213.90      223.87     39.30 o 
   8   3   8        8.69       -0.07     14.14 o 
   9   3   8       15.22       25.79     10.34 o 
  10   3   8       16.74       38.37     13.37 o 
  11   3   8      174.00      227.29     24.87 o 
  12   3   8       15.77       25.66     15.60 o 
  13   3   8       25.77       32.10     10.51 o 
  14   3   8        2.53        4.61     11.31 o 
  15   3   8       40.97       35.52     10.55 o 
 -21   4   8        4.58        3.20     10.86 o 
 -20   4   8       29.68       26.61     11.78 o 
 -19   4   8       23.95       28.56     10.19 o 
 -18   4   8       20.53       22.84     11.88 o 
 -17   4   8        7.75       24.48     13.76 o 
 -16   4   8        6.17       12.64     13.61 o 
 -15   4   8       88.45      109.42     15.35 o 
 -14   4   8      337.51      299.17     22.86 o 
 -13   4   8      647.90      593.91     35.29 o 
 -12   4   8       16.05       40.18     18.75 o 
 -11   4   8       36.69       43.94      7.22 o 
 -10   4   8       56.61       65.27      9.29 o 
  -9   4   8     1178.35     1219.71     21.89 o 
  -8   4   8      206.66      232.64     13.92 o 
  -7   4   8      363.00      376.89     18.04 o 
  -6   4   8        3.43        0.32      6.62 o 
  -5   4   8     1031.29     1046.78     27.85 o 
  -4   4   8       50.17       83.03     15.91 o 
  -3   4   8     2156.19     2358.30     67.10 o 
  -2   4   8      248.62      273.43     24.63 o 
  -1   4   8      402.76      439.94     17.91 o 
   0   4   8       35.56       41.40      7.81 o 
   1   4   8      316.97      287.67     20.05 o 
   2   4   8       31.99       37.26      9.20 o 
   3   4   8      132.65      128.65     11.04 o 
   4   4   8      255.05      207.48     18.59 o 
   5   4   8       29.67       25.18     13.92 o 
   6   4   8      155.78      145.30     15.45 o 
   7   4   8      200.42      206.44     15.86 o 
   8   4   8        7.18       15.05      7.27 o 
   9   4   8        3.57       11.88     12.01 o 
  10   4   8       74.55       94.12     17.64 o 
  11   4   8       35.62       46.08     14.70 o 
  12   4   8       36.97       41.18     11.77 o 
  13   4   8       28.41       38.18     12.23 o 
  14   4   8        0.03        8.36     16.78 o 
 -20   5   8       53.66       36.23     10.77 o 
 -19   5   8       76.44       80.12     27.81 o 
 -18   5   8        7.30       11.19     10.16 o 
 -17   5   8       12.52       28.59     10.18 o 
 -16   5   8       14.05       20.45     10.79 o 
 -15   5   8       29.56       34.66     10.88 o 
 -14   5   8       13.47       25.71     11.67 o 
 -13   5   8      131.55      114.81      9.53 o 
 -12   5   8      246.09      228.86     18.64 o 
 -11   5   8       15.55       19.94      7.38 o 
 -10   5   8      974.97     1067.02     35.04 o 
  -9   5   8      371.57      392.47     22.48 o 
  -8   5   8        0.65        3.48      6.90 o 
  -7   5   8      391.34      451.21     19.74 o 
  -6   5   8      150.24      164.47     16.84 o 
  -5   5   8      463.35      473.87     24.63 o 
  -4   5   8     1025.21     1033.24     35.60 o 
  -3   5   8      156.91      153.68     12.66 o 
  -2   5   8       71.54       77.33      9.04 o 
  -1   5   8       53.48       36.13      6.70 o 
   0   5   8     1000.79      989.99     24.55 o 
   1   5   8        1.43       11.76      6.16 o 
   2   5   8      145.11      135.74     11.57 o 
   3   5   8      126.45      127.13     12.91 o 
   4   5   8       33.73       36.42      7.06 o 
   5   5   8      105.77      115.51     11.99 o 
   6   5   8       24.43       10.54      6.98 o 
   7   5   8       27.73       22.00      8.70 o 
   8   5   8        5.21       27.03     11.54 o 
   9   5   8        0.30       13.00      7.15 o 
  10   5   8       20.99       31.73     14.59 o 
  11   5   8        0.12       21.27     11.09 o 
  12   5   8       12.68       25.07      9.63 o 
  13   5   8       14.38       20.22      8.34 o 
  14   5   8        0.93       13.02     12.77 o 
 -19   6   8       51.59       55.26     13.04 o 
 -18   6   8        6.67       33.04     10.97 o 
 -17   6   8        1.84       -9.73     14.33 o 
 -16   6   8        0.04        0.09     11.61 o 
 -15   6   8      364.79      316.22     30.24 o 
 -14   6   8       20.43        6.03      5.47 o 
 -13   6   8       72.60       80.69      9.19 o 
 -12   6   8      184.46      169.37     17.24 o 
 -11   6   8       24.70       25.99      7.69 o 
 -10   6   8       16.76       23.83     10.24 o 
  -9   6   8     1193.30     1239.53     37.26 o 
  -8   6   8      262.85      278.28     21.79 o 
  -7   6   8      121.95      150.59     15.19 o 
  -6   6   8      258.38      259.72     17.38 o 
  -5   6   8      627.59      602.69     22.09 o 
  -4   6   8      225.46      223.33     16.77 o 
  -3   6   8      625.76      629.64     31.45 o 
  -2   6   8        8.45       16.53      5.23 o 
  -1   6   8       69.01       85.20      7.60 o 
   0   6   8       27.34       64.53     18.71 o 
   1   6   8      190.54      174.74     14.93 o 
   2   6   8       48.69       43.30      6.56 o 
   3   6   8      362.94      283.84     21.97 o 
   4   6   8       25.38       22.13      6.62 o 
   5   6   8        1.95       20.58     11.05 o 
   6   6   8      228.09      191.24     17.43 o 
   7   6   8       22.49       30.79     12.46 o 
   8   6   8       11.79        7.68      8.74 o 
   9   6   8        0.47        5.97      6.66 o 
  10   6   8       40.54       44.95     10.02 o 
  11   6   8       33.51       36.48     10.23 o 
  12   6   8        4.83       27.10     10.16 o 
  13   6   8       18.45       13.71     18.15 o 
 -18   7   8       53.97       80.48     24.47 o 
 -17   7   8        1.81        4.17     10.69 o 
 -16   7   8        5.19       14.53      8.78 o 
 -15   7   8        5.74        9.78     10.62 o 
 -14   7   8        3.41       19.31      6.22 o 
 -13   7   8        6.81       15.98      5.46 o 
 -12   7   8        4.35       14.14      5.45 o 
 -11   7   8       57.58       69.51      9.33 o 
 -10   7   8       83.21       86.81      9.60 o 
  -9   7   8       96.03       89.95     10.58 o 
  -8   7   8       16.10        8.30      9.04 o 
  -7   7   8       45.14       39.47     10.83 o 
  -6   7   8      426.54      468.36     33.89 o 
  -5   7   8      403.95      305.69     25.63 o 
  -4   7   8      751.91      786.80     38.63 o 
  -3   7   8       43.05       60.18     11.11 o 
  -2   7   8      126.88       91.99     17.65 o 
  -1   7   8        2.77       16.16      8.21 o 
   0   7   8       51.58       51.40     11.71 o 
   1   7   8       62.42       74.07     14.23 o 
   2   7   8        0.63       13.09      5.87 o 
   3   7   8       34.82       28.37      8.82 o 
   4   7   8       85.32       84.65     12.19 o 
   5   7   8       89.20       65.18     15.29 o 
   6   7   8      180.52      182.11     18.91 o 
   7   7   8        1.93       17.47     11.71 o 
   8   7   8       55.16       62.37     11.38 o 
   9   7   8       34.29       27.39     22.47 o 
  10   7   8        2.90       20.01     14.60 o 
  11   7   8       58.72       47.77     14.52 o 
 -16   8   8        4.64       33.78     23.72 o 
 -15   8   8       14.46       25.70     22.95 o 
 -14   8   8        4.80       22.27      7.95 o 
 -13   8   8        3.91        1.02     10.98 o 
 -12   8   8       32.51       42.30     12.14 o 
 -11   8   8        5.20       41.81     14.82 o 
 -10   8   8       34.47       50.91     12.06 o 
  -9   8   8       35.92       30.03      8.64 o 
  -8   8   8        0.35       18.67     12.19 o 
  -7   8   8        5.66       10.41     12.35 o 
  -6   8   8        1.54        5.36      7.01 o 
  -5   8   8       58.95       35.01      5.95 o 
  -4   8   8       12.64       15.21      9.16 o 
  -3   8   8       84.23       98.98     13.76 o 
  -2   8   8       39.70       50.91     12.81 o 
  -1   8   8        2.77       12.44      7.33 o 
   0   8   8      131.48      145.91     18.39 o 
   1   8   8      159.11      175.57     15.63 o 
   2   8   8      121.85      135.95     14.34 o 
   3   8   8       34.08       47.46      6.71 o 
   4   8   8      103.94      107.77     16.43 o 
   5   8   8        5.50       -1.79     12.42 o 
   6   8   8        2.50       21.34     12.17 o 
   7   8   8        1.86        2.98     11.46 o 
   8   8   8        0.54       24.82      8.61 o 
   9   8   8        0.56        8.52     13.23 o 
  10   8   8        0.17       29.58     18.96 o 
 -14   9   8        0.26       15.08     31.49 o 
 -13   9   8        7.84        4.56     11.06 o 
 -12   9   8        4.60       -8.82      8.82 o 
 -11   9   8       15.98       31.74     10.00 o 
 -10   9   8       78.59       48.48     18.05 o 
  -9   9   8       17.27       34.94      8.31 o 
  -8   9   8       12.09       18.78     14.01 o 
  -7   9   8        0.18        2.03      9.74 o 
  -6   9   8       25.31       27.51     12.85 o 
  -5   9   8       12.83        2.06     12.33 o 
  -4   9   8      193.42      149.25     18.37 o 
  -3   9   8       54.85       47.90     13.27 o 
  -2   9   8      114.17      108.08     20.92 o 
  -1   9   8        0.57      -13.56     15.43 o 
   0   9   8       55.46       73.03     11.86 o 
   1   9   8       25.40       30.51     10.71 o 
   2   9   8        9.56       40.61     10.09 o 
   3   9   8       45.59       51.39     23.73 o 
   4   9   8        8.41       16.67      8.22 o 
   5   9   8       39.39       58.02     17.34 o 
   6   9   8       30.87       43.41     13.23 o 
   7   9   8        0.83        7.62     13.42 o 
   8   9   8       23.42       44.45     19.73 o 
 -12  10   8        0.00        3.96     16.29 o 
 -11  10   8        6.02       27.52     11.20 o 
 -10  10   8       11.07       21.11     11.31 o 
  -9  10   8        0.02       31.19     18.59 o 
  -8  10   8        5.79        5.71     10.10 o 
  -7  10   8        2.37       24.79     13.21 o 
  -6  10   8        0.08        8.05      8.06 o 
  -5  10   8       21.63       31.94     15.08 o 
  -4  10   8        1.69       27.92     11.01 o 
  -3  10   8       73.57       60.14     14.04 o 
  -2  10   8        3.05       -1.64     13.67 o 
  -1  10   8       10.14       18.80     19.78 o 
   0  10   8      137.76      115.29     17.61 o 
   1  10   8        4.17       12.81     14.18 o 
   2  10   8       51.67       25.85     13.02 o 
   3  10   8        0.62       -1.82     13.31 o 
   4  10   8        0.22       37.42     27.35 o 
   5  10   8        8.57       12.01     13.58 o 
  -7  11   8        2.82       21.76     18.12 o 
  -6  11   8        0.14       -5.72     10.62 o 
  -5  11   8        9.11       13.19      8.85 o 
  -4  11   8       15.59       17.51     13.00 o 
  -3  11   8        3.65       24.53     12.74 o 
  -2  11   8        3.16       15.94      8.75 o 
  -1  11   8        1.19       13.25      9.70 o 
   0  11   8        1.79       18.08     10.38 o 
 -22   1   9      135.99      188.53     33.50 o 
 -21   1   9      224.02      235.26     26.33 o 
 -20   1   9       27.30       33.55     21.78 o 
 -19   1   9      107.94      104.65     11.71 o 
 -18   1   9       39.58       33.52      9.86 o 
 -17   1   9      386.92      476.37     44.51 o 
 -16   1   9      248.45      222.81     24.70 o 
 -15   1   9        7.01       16.38     13.70 o 
 -14   1   9      192.88      205.94     22.73 o 
 -13   1   9     2315.46     2510.20     41.47 o 
 -12   1   9      724.86      784.35     76.17 o 
 -11   1   9     1592.49     1683.25     90.67 o 
 -10   1   9      474.61      475.27     43.12 o 
  -9   1   9        0.68       14.99     10.93 o 
  -8   1   9     2356.49     2319.66     42.52 o 
  -7   1   9     1514.45     1547.51     25.00 o 
  -6   1   9     1348.63     1404.15     29.49 o 
  -5   1   9       18.12       21.61      6.47 o 
  -4   1   9      197.60      156.80     11.93 o 
  -3   1   9        7.05       13.47      5.23 o 
  -2   1   9     1095.52      956.58     29.46 o 
  -1   1   9     1331.85     1284.19     22.59 o 
   0   1   9       32.14       43.71      5.60 o 
   1   1   9      259.06      246.07     20.02 o 
   2   1   9     2474.80     2553.95     94.86 o 
   3   1   9      600.46      594.65     49.81 o 
   4   1   9      155.46      183.59     22.74 o 
   5   1   9     1581.37     1692.13     38.02 o 
   6   1   9        1.16       34.27      9.62 o 
   7   1   9     1145.91     1057.32     32.50 o 
   8   1   9        2.76       18.54     13.28 o 
   9   1   9        0.24        5.73     13.21 o 
  10   1   9      160.74      220.82     21.91 o 
  11   1   9       66.79       99.08     16.33 o 
  12   1   9      147.48      123.97     17.72 o 
  13   1   9        1.97        1.58     15.24 o 
  14   1   9       93.46      124.62     15.27 o 
  15   1   9       41.41       56.79     11.05 o 
 -22   2   9      138.52      167.62     19.02 o 
 -21   2   9        0.51        1.34     16.35 o 
 -20   2   9       39.02       28.13     10.25 o 
 -19   2   9        8.02       10.93      9.39 o 
 -18   2   9      506.75      536.30     38.54 o 
 -17   2   9        0.04       23.99     15.97 o 
 -16   2   9       47.74       77.27     15.83 o 
 -15   2   9        0.75       24.39     11.17 o 
 -14   2   9        5.28       13.76      9.72 o 
 -13   2   9       56.21       38.16     11.54 o 
 -12   2   9     1395.90     1387.55     40.76 o 
 -11   2   9      742.51      743.36     85.24 o 
 -10   2   9        0.04       25.07      9.65 o 
  -9   2   9       65.64       66.10      8.75 o 
  -8   2   9      286.99      264.18     18.53 o 
  -7   2   9      880.81      887.82     22.40 o 
  -6   2   9        0.93        2.04      4.53 o 
  -5   2   9     1415.26     1430.46     26.76 o 
  -4   2   9      499.09      467.45     15.27 o 
  -3   2   9      571.47      419.86     26.92 o 
  -2   2   9      908.07      932.34     28.98 o 
  -1   2   9       24.13        6.24     10.20 o 
   0   2   9        3.62       19.41     15.56 o 
   1   2   9      515.00      525.89     28.56 o 
   2   2   9      268.02      254.08     20.50 o 
   3   2   9     2341.85     2349.40     69.12 o 
   4   2   9      412.71      405.87     35.58 o 
   5   2   9      175.02      173.10     17.75 o 
   6   2   9      107.02      129.57     16.27 o 
   7   2   9     1268.28     1430.31     61.56 o 
   8   2   9      146.61      160.05     16.00 o 
   9   2   9      188.87      226.45     19.75 o 
  10   2   9       16.80       49.89     13.95 o 
  11   2   9       20.23       23.70     14.02 o 
  12   2   9       61.40       91.62     16.39 o 
  13   2   9      103.75      105.04     14.84 o 
  14   2   9        0.03       -0.91     12.04 o 
  15   2   9       35.80       49.06     26.37 o 
 -21   3   9        8.87        9.72     12.57 o 
 -20   3   9        2.02       23.10      8.73 o 
 -19   3   9        0.01       12.08      9.83 o 
 -18   3   9        6.71       12.85     10.31 o 
 -17   3   9       79.48       77.63     14.98 o 
 -16   3   9       46.20       30.36     11.28 o 
 -15   3   9      299.99      290.86     29.22 o 
 -14   3   9      109.83       96.85     11.43 o 
 -13   3   9       40.93       37.88     17.85 o 
 -12   3   9       16.31       12.86      8.50 o 
 -11   3   9      189.92      179.26     17.04 o 
 -10   3   9      182.46      195.28     18.33 o 
  -9   3   9      124.57      134.90     11.02 o 
  -8   3   9       56.26       50.25      7.29 o 
  -7   3   9      141.65      136.87     12.25 o 
  -6   3   9       60.70       72.14      7.99 o 
  -5   3   9        1.66       18.03      8.33 o 
  -4   3   9       57.53       67.98      9.36 o 
  -3   3   9      135.88      148.90     11.81 o 
  -2   3   9      408.19      462.58     19.85 o 
  -1   3   9      143.88      159.30     11.42 o 
   0   3   9      242.88      229.91     16.36 o 
   1   3   9      280.60      282.49     21.36 o 
   2   3   9       74.54       94.85      9.15 o 
   3   3   9      214.81      192.76     18.33 o 
   4   3   9       44.90       23.34     16.49 o 
   5   3   9      782.52      784.55     48.89 o 
   6   3   9       22.54       19.68      7.50 o 
   7   3   9      497.93      498.94     53.08 o 
   8   3   9      218.66      228.74     25.29 o 
   9   3   9        4.17       -5.46     14.71 o 
  10   3   9       17.88        9.50     17.43 o 
  11   3   9       41.47       40.82     15.53 o 
  12   3   9        9.56       29.20     26.16 o 
  13   3   9        8.36        9.53     15.96 o 
  14   3   9        9.66       17.56     17.43 o 
 -21   4   9       22.11       37.53     12.96 o 
 -20   4   9       14.67       67.43     18.89 o 
 -19   4   9        0.52       12.28     13.13 o 
 -18   4   9      243.50      328.46     32.58 o 
 -17   4   9        0.39       11.69     13.68 o 
 -16   4   9      153.09      131.09     17.76 o 
 -15   4   9      154.68      170.36     20.68 o 
 -14   4   9      127.32      116.59     15.88 o 
 -13   4   9      390.77      388.59     39.82 o 
 -12   4   9      621.94      582.62     37.20 o 
 -11   4   9      291.52      273.71     13.30 o 
 -10   4   9      113.16      117.11     12.16 o 
  -9   4   9       79.26       91.56      7.93 o 
  -8   4   9        2.00        8.69      7.29 o 
  -7   4   9      846.22      890.50     21.53 o 
  -6   4   9       72.25       70.66     11.21 o 
  -5   4   9      976.82     1024.23     34.01 o 
  -4   4   9        0.19        8.42      8.49 o 
  -3   4   9        4.38       23.70      9.09 o 
  -2   4   9      310.70      329.93     18.47 o 
  -1   4   9      427.32      421.60     23.85 o 
   0   4   9       20.42       11.48      7.62 o 
   1   4   9      984.59      965.95     37.61 o 
   2   4   9        3.92        9.20      9.46 o 
   3   4   9      741.45      728.23     48.97 o 
   4   4   9      432.07      445.44     35.13 o 
   5   4   9      278.75      268.51     22.48 o 
   6   4   9      121.62      115.70     13.06 o 
   7   4   9      558.18      531.48     35.66 o 
   8   4   9      122.44      127.39     18.59 o 
   9   4   9       76.82       55.67     19.86 o 
  10   4   9        0.16        8.00     11.67 o 
  11   4   9        9.20       20.22     10.66 o 
  12   4   9        9.84       10.20     12.83 o 
  13   4   9       59.38       62.56     15.16 o 
  14   4   9        5.48        1.70     32.61 o 
 -20   5   9        0.76       13.77     12.63 o 
 -19   5   9       56.32       71.78     12.72 o 
 -18   5   9        1.27       19.49     12.45 o 
 -17   5   9      220.06      229.22     28.63 o 
 -16   5   9       19.76       15.28      9.06 o 
 -15   5   9      130.90      144.62     14.72 o 
 -14   5   9        2.03        4.95     14.34 o 
 -13   5   9      110.61       92.86     15.54 o 
 -12   5   9       42.32       37.37      9.32 o 
 -11   5   9      152.37      133.39      9.93 o 
 -10   5   9       32.33       38.81      8.27 o 
  -9   5   9       43.64       47.86      8.23 o 
  -8   5   9      316.20      293.24     22.02 o 
  -7   5   9       93.04       69.04     10.10 o 
  -6   5   9      126.59      126.36     10.82 o 
  -5   5   9       10.33        9.60      5.23 o 
  -4   5   9       36.32       42.42      7.03 o 
  -3   5   9      906.14      948.57     28.59 o 
  -2   5   9      287.31      263.63     20.73 o 
  -1   5   9       41.92       43.33      7.61 o 
   0   5   9       39.43       25.39      6.11 o 
   1   5   9      146.75      144.22     13.22 o 
   2   5   9      868.70      811.78     27.66 o 
   3   5   9      231.74      275.84     15.15 o 
   4   5   9      790.04      781.31     39.71 o 
   5   5   9      271.21      285.06     19.63 o 
   6   5   9      555.24      616.18     41.71 o 
   7   5   9        9.40        9.70      7.01 o 
   8   5   9      261.88      264.63     30.77 o 
   9   5   9       26.21       22.78      7.94 o 
  10   5   9       29.58       33.79     12.79 o 
  11   5   9       35.40       67.04     13.17 o 
  12   5   9       24.84       47.44     18.69 o 
  13   5   9        4.95       35.83     12.48 o 
 -19   6   9        0.00       11.18     11.75 o 
 -18   6   9        1.11        9.41     12.19 o 
 -17   6   9        5.73        8.13     10.84 o 
 -16   6   9       11.76        0.70     16.01 o 
 -15   6   9       52.07       72.84     12.85 o 
 -14   6   9        8.78       16.36      9.49 o 
 -13   6   9       56.36       59.76      8.92 o 
 -12   6   9       18.07       35.60      6.92 o 
 -11   6   9       44.15       42.34      5.30 o 
 -10   6   9        1.56       -4.54      9.92 o 
  -9   6   9        7.32        8.43      5.66 o 
  -8   6   9       67.71       49.28      5.57 o 
  -7   6   9        4.55       -5.54      5.54 o 
  -6   6   9        0.12        2.81      5.61 o 
  -5   6   9       80.82       69.23      9.50 o 
  -4   6   9       18.58       18.47      6.32 o 
  -3   6   9      176.49      188.44     14.71 o 
  -2   6   9       47.09       51.99      8.07 o 
  -1   6   9      164.54      168.03     13.18 o 
   0   6   9       11.91       15.11      6.79 o 
   1   6   9       85.52       66.66      7.17 o 
   2   6   9      117.86      118.80     11.21 o 
   3   6   9       20.23       20.53      5.73 o 
   4   6   9       58.33       41.63      6.35 o 
   5   6   9        0.00       13.32      8.25 o 
   6   6   9       28.99       17.40      6.17 o 
   7   6   9       12.91       17.30      6.56 o 
   8   6   9       20.07       10.16      9.24 o 
   9   6   9        3.29       -3.12     14.73 o 
  10   6   9       22.61        9.39      8.63 o 
  11   6   9       10.66       19.90     15.42 o 
  12   6   9        2.97       -3.49     17.59 o 
 -18   7   9       10.62       12.42     10.38 o 
 -17   7   9       39.00       17.09     11.24 o 
 -16   7   9        3.69        9.08     13.08 o 
 -15   7   9       63.61       70.09     14.12 o 
 -14   7   9       40.39       81.54     12.12 o 
 -13   7   9       25.61       19.06      6.43 o 
 -12   7   9       37.19       41.83      6.35 o 
 -11   7   9      114.21      107.56     11.04 o 
 -10   7   9        0.39       14.75      7.89 o 
  -9   7   9        0.30        2.11      6.05 o 
  -8   7   9       70.49       75.68     11.02 o 
  -7   7   9       17.33       11.05      6.49 o 
  -6   7   9      220.18      188.73     17.60 o 
  -5   7   9        0.33       -5.50      6.39 o 
  -4   7   9       11.82        6.17      6.30 o 
  -3   7   9       30.77       16.38      6.53 o 
  -2   7   9        0.07        3.36     10.10 o 
  -1   7   9      101.95      114.77     12.29 o 
   0   7   9       13.58       14.70      8.02 o 
   1   7   9       35.14       38.92     11.99 o 
   2   7   9      639.87      549.37     63.06 o 
   3   7   9      161.39      133.00     15.48 o 
   4   7   9      397.33      305.27     34.58 o 
   5   7   9       17.30       17.42      9.90 o 
   6   7   9      251.05      199.87     23.19 o 
   7   7   9        0.05       10.03     12.94 o 
   8   7   9       58.86       65.60     15.69 o 
   9   7   9        8.21       16.76     12.40 o 
  10   7   9       29.90       21.42     15.43 o 
 -16   8   9       12.37        9.83     38.04 o 
 -15   8   9        2.43       32.17     17.84 o 
 -14   8   9        2.69       22.85     19.17 o 
 -13   8   9       10.47       21.96     10.36 o 
 -12   8   9       67.28       70.66     10.89 o 
 -11   8   9        0.39        3.21     13.19 o 
 -10   8   9       17.58        4.13     11.58 o 
  -9   8   9       94.53      120.40     18.33 o 
  -8   8   9        0.01       13.41      5.02 o 
  -7   8   9       15.87       21.02      6.52 o 
  -6   8   9      103.17       75.00     10.61 o 
  -5   8   9       31.50       20.39      7.51 o 
  -4   8   9        4.59       15.90      9.13 o 
  -3   8   9      229.51      207.93     19.53 o 
  -2   8   9        0.13       16.75      5.27 o 
  -1   8   9      133.42      119.18     14.09 o 
   0   8   9        1.78       11.79      4.77 o 
   1   8   9       26.67       24.13      7.23 o 
   2   8   9       95.02       89.79      9.07 o 
   3   8   9        4.45       28.82      5.98 o 
   4   8   9        0.47        7.15      5.91 o 
   5   8   9       50.33       42.88      8.74 o 
   6   8   9       13.99       19.97     22.07 o 
   7   8   9        2.18       15.45      6.61 o 
   8   8   9       15.06       18.86     14.27 o 
   9   8   9       52.46       56.48     17.39 o 
 -14   9   9        5.62       -7.06     37.47 o 
 -13   9   9        2.38       -9.82     12.62 o 
 -12   9   9        9.80       -0.07     13.98 o 
 -11   9   9        0.25        0.64      9.19 o 
 -10   9   9        1.27       23.05     25.98 o 
  -9   9   9       50.57       70.72     12.93 o 
  -8   9   9       13.58       13.94     10.15 o 
  -7   9   9       10.64       29.67     10.74 o 
  -6   9   9       81.92       45.41     13.79 o 
  -5   9   9        1.01        9.95     10.36 o 
  -4   9   9        3.92       23.57     13.00 o 
  -3   9   9        1.79       33.14     18.32 o 
  -2   9   9       17.35       29.56     11.35 o 
  -1   9   9        8.29       19.99     10.83 o 
   0   9   9        2.34        0.14      8.93 o 
   1   9   9       44.77       32.40     15.20 o 
   2   9   9      157.79      123.55     15.09 o 
   3   9   9        3.84       10.23     11.67 o 
   4   9   9       47.02       20.77     13.35 o 
   5   9   9        1.26       37.48     16.71 o 
   6   9   9        0.04       11.43     12.92 o 
   7   9   9        0.56       -0.97     14.11 o 
 -11  10   9        3.17       18.23     15.60 o 
 -10  10   9        5.05       15.66     11.09 o 
  -9  10   9        2.02        7.32     12.10 o 
  -8  10   9        1.05       -7.89     11.17 o 
  -7  10   9        0.35       17.31     15.68 o 
  -6  10   9        9.63       27.20     13.13 o 
  -5  10   9       17.89        9.66     16.78 o 
  -4  10   9        0.08       13.46      9.82 o 
  -3  10   9       29.10       24.10     13.05 o 
  -2  10   9        0.07       26.54     11.75 o 
  -1  10   9        1.10        8.84     16.10 o 
   0  10   9       10.97       35.33     10.50 o 
   1  10   9       41.23       32.70     19.35 o 
   2  10   9        0.00        9.08     10.86 o 
   3  10   9       13.57       21.02     24.40 o 
   4  10   9       25.16       16.78     18.40 o 
  -4  11   9       21.75       30.76     10.85 o 
 -22   0  10      129.29      133.66     28.83 o 
 -21   0  10       32.73       28.75     18.12 o 
 -20   0  10      107.67      120.26     22.98 o 
 -19   0  10       80.04      116.82     25.41 o 
 -18   0  10      116.14       91.73     17.85 o 
 -17   0  10      148.19      127.07     23.03 o 
 -16   0  10      133.75      169.04     31.23 o 
 -15   0  10     1678.83     1821.89    129.80 o 
 -14   0  10     2528.20     2651.20    123.06 o 
 -13   0  10     1266.81     1229.91     44.31 o 
 -12   0  10       33.24       27.64     16.53 o 
 -11   0  10       39.21       55.38     15.05 o 
 -10   0  10        8.20       10.98     16.64 o 
  -9   0  10      482.06      495.04     68.07 o 
  -8   0  10     1213.65     1302.03     55.35 o 
  -7   0  10     2484.19     2605.59     51.18 o 
  -6   0  10     3957.10     4055.31     85.49 o 
  -5   0  10      158.96      132.27     18.23 o 
  -4   0  10     1338.50     1310.12     31.52 o 
  -3   0  10      889.07      993.29     50.34 o 
  -2   0  10       71.15       48.28      9.03 o 
  -1   0  10      409.13      496.41     50.19 o 
   0   0  10        0.88       13.47     10.44 o 
   1   0  10       22.13       12.62     12.31 o 
   2   0  10      186.83      317.58     51.37 o 
   3   0  10      400.02      431.75     74.46 o 
   4   0  10     4811.42     5626.38     98.94 o 
   5   0  10      510.86      588.66     92.85 o 
   6   0  10     3152.20     3275.66    138.98 o 
   7   0  10      263.58      173.95     67.58 o 
   8   0  10       17.35       32.11     14.81 o 
   9   0  10      108.97      145.63     32.71 o 
  10   0  10      174.77      249.78     34.01 o 
  11   0  10        5.72      -15.62     22.12 o 
  12   0  10       23.92       63.80     29.31 o 
  13   0  10      225.96      241.35     39.45 o 
  14   0  10        1.29       52.05     20.00 o 
 -22   1  10        9.49       21.77     17.20 o 
 -21   1  10        0.56       -3.74     13.44 o 
 -20   1  10       49.82       42.55     16.92 o 
 -19   1  10       77.53       84.50     12.80 o 
 -18   1  10        9.21        7.88     13.75 o 
 -17   1  10      105.48       92.14     14.60 o 
 -16   1  10      146.06      167.48     17.75 o 
 -15   1  10       69.93       78.31     12.84 o 
 -14   1  10      460.87      468.34     47.78 o 
 -13   1  10       72.72       66.38     11.25 o 
 -12   1  10      110.08      120.97     12.58 o 
 -11   1  10      328.11      332.64     32.78 o 
 -10   1  10       16.22       25.91      8.42 o 
  -9   1  10      190.20      182.73     18.25 o 
  -8   1  10        0.04        5.05      6.67 o 
  -7   1  10      186.37      204.78     11.92 o 
  -6   1  10       11.85       14.09      3.49 o 
  -5   1  10      484.83      477.53     14.71 o 
  -4   1  10       10.95        7.41      6.15 o 
  -3   1  10      143.47      138.45     11.40 o 
  -2   1  10      316.33      324.02     22.81 o 
  -1   1  10      322.84      340.41     21.34 o 
   0   1  10      111.05      113.27     10.06 o 
   1   1  10      854.04      804.07     22.66 o 
   2   1  10       15.18        1.34      6.95 o 
   3   1  10      778.83      837.32     41.97 o 
   4   1  10      438.76      512.46     42.87 o 
   5   1  10      183.26      207.61     22.93 o 
   6   1  10       30.90       49.55     15.04 o 
   7   1  10      131.22      133.21     17.41 o 
   8   1  10       45.42       34.30     12.00 o 
   9   1  10        0.03        0.66     15.81 o 
  10   1  10       10.01       38.29     25.71 o 
  11   1  10       69.44       71.24     20.57 o 
  12   1  10        0.28       22.98     22.98 o 
  13   1  10        1.03        0.68     15.92 o 
  14   1  10       38.50       57.77     18.46 o 
 -22   2  10      128.20      150.96     17.12 o 
 -21   2  10        8.80        5.18     12.83 o 
 -20   2  10       29.37       31.96      9.51 o 
 -19   2  10        6.28       14.89      8.05 o 
 -18   2  10        9.82       14.13     14.09 o 
 -17   2  10       22.51        7.57      9.93 o 
 -16   2  10       79.31       74.01     13.68 o 
 -15   2  10     1319.22     1341.68     88.53 o 
 -14   2  10      398.64      423.88     38.59 o 
 -13   2  10      859.53      893.39     86.47 o 
 -12   2  10      134.38      140.54     14.05 o 
 -11   2  10        2.68        7.04     16.43 o 
 -10   2  10       94.50       81.82      9.52 o 
  -9   2  10        6.22        9.07      5.23 o 
  -8   2  10       63.39       72.37      6.67 o 
  -7   2  10      273.41      314.81     14.25 o 
  -6   2  10      429.87      453.18     24.14 o 
  -5   2  10       75.77       98.03      7.27 o 
  -4   2  10     1056.51     1129.92     22.55 o 
  -3   2  10      179.33      224.86     17.95 o 
  -2   2  10       46.28       70.49      8.01 o 
  -1   2  10      184.09      208.43     15.78 o 
   0   2  10       48.46       72.31      8.40 o 
   1   2  10      161.27      127.83     14.22 o 
   2   2  10        0.01       21.13      5.82 o 
   3   2  10      436.79      395.11     29.97 o 
   4   2  10     2848.87     3333.25     47.02 o 
   5   2  10       71.38       75.06     14.51 o 
   6   2  10     1316.86     1459.82     59.63 o 
   7   2  10      151.03      136.07     15.57 o 
   8   2  10        7.79       25.36      9.79 o 
   9   2  10        0.72       28.02     12.68 o 
  10   2  10       56.31       66.86     12.16 o 
  11   2  10       22.34       20.85     14.84 o 
  12   2  10       16.83       26.64     14.03 o 
  13   2  10      116.98      103.27     20.07 o 
  14   2  10        0.69       64.19     18.26 o 
 -21   3  10       10.71       28.74     13.54 o 
 -20   3  10       90.82      103.03     14.66 o 
 -19   3  10      151.50      158.83     22.36 o 
 -18   3  10        2.25       28.75     10.75 o 
 -17   3  10       57.77       77.30     12.75 o 
 -16   3  10      148.18      151.78     18.87 o 
 -15   3  10      384.40      426.21     40.77 o 
 -14   3  10      542.36      557.20     52.09 o 
 -13   3  10      211.34      203.54     20.32 o 
 -12   3  10       57.03       61.17     12.92 o 
 -11   3  10      360.47      347.27     31.94 o 
 -10   3  10      142.88      121.81     11.87 o 
  -9   3  10      914.40      939.92     41.70 o 
  -8   3  10        6.41        2.42      5.80 o 
  -7   3  10     1216.77     1270.19     36.91 o 
  -6   3  10       12.28       19.99     10.75 o 
  -5   3  10      615.19      620.81     28.83 o 
  -4   3  10      441.13      398.12     17.58 o 
  -3   3  10       12.67       17.09      7.38 o 
  -2   3  10       24.27       21.15      6.26 o 
  -1   3  10      397.31      435.35     29.08 o 
   0   3  10        8.65        4.43      4.39 o 
   1   3  10      629.86      583.89     25.72 o 
   2   3  10       23.33        7.99      9.66 o 
   3   3  10      835.36      820.79     27.99 o 
   4   3  10      752.04      751.45     47.97 o 
   5   3  10     1258.51     1425.67     37.66 o 
   6   3  10       33.31       40.45     13.69 o 
   7   3  10      517.40      533.66     56.98 o 
   8   3  10      254.85      282.99     32.95 o 
   9   3  10       17.04       16.54     10.28 o 
  10   3  10        0.09       11.01      8.77 o 
  11   3  10      250.85      256.97     32.06 o 
  12   3  10        4.32       24.20     34.59 o 
  13   3  10        1.93       13.29     12.27 o 
 -21   4  10       74.13       65.51     10.67 o 
 -20   4  10       15.10        8.52     11.85 o 
 -19   4  10      143.36      139.87     20.86 o 
 -18   4  10        3.17        9.05     12.59 o 
 -17   4  10        0.68       22.38     12.34 o 
 -16   4  10       98.81       86.45     22.77 o 
 -15   4  10       49.65       37.01     14.09 o 
 -14   4  10        5.05        6.03     10.64 o 
 -13   4  10      286.66      291.28     24.30 o 
 -12   4  10      604.22      670.84     60.69 o 
 -11   4  10       61.68       56.75      8.73 o 
 -10   4  10      245.72      216.63     17.35 o 
  -9   4  10       13.62       17.86      5.05 o 
  -8   4  10      148.05      141.48      9.90 o 
  -7   4  10       40.08       54.48      9.87 o 
  -6   4  10       22.67       40.52     10.91 o 
  -5   4  10       83.05       85.89      8.75 o 
  -4   4  10        2.79        3.63     10.26 o 
  -3   4  10       54.19       49.91      9.32 o 
  -2   4  10      365.64      376.10     19.68 o 
  -1   4  10      414.15      423.50     20.38 o 
   0   4  10      172.06      177.40     13.59 o 
   1   4  10        4.15        1.00     10.26 o 
   2   4  10       68.16       61.94      8.25 o 
   3   4  10      315.63      311.57     25.88 o 
   4   4  10      213.16      213.59     15.62 o 
   5   4  10       79.52       75.27      9.24 o 
   6   4  10      213.31      243.13     25.12 o 
   7   4  10      217.64      232.61     27.97 o 
   8   4  10       26.27       33.73     11.15 o 
   9   4  10      153.31      133.85     16.63 o 
  10   4  10        3.94       27.87     12.93 o 
  11   4  10       86.57       82.84     13.08 o 
  12   4  10       10.14        7.43     10.71 o 
  13   4  10       10.24       32.02     13.58 o 
 -20   5  10        5.73        8.56     10.76 o 
 -19   5  10       70.72       67.53     13.77 o 
 -18   5  10       33.52       38.19     12.95 o 
 -17   5  10       43.45       41.31     13.49 o 
 -16   5  10        0.78       15.52      9.99 o 
 -15   5  10       47.06       59.18     13.53 o 
 -14   5  10      161.33      168.33     19.39 o 
 -13   5  10        0.19       16.10     21.88 o 
 -12   5  10      144.33      150.77     12.67 o 
 -11   5  10       69.03       79.19      8.23 o 
 -10   5  10        8.64       17.82      5.49 o 
  -9   5  10        2.74       15.86      6.91 o 
  -8   5  10      110.17      123.56     10.61 o 
  -7   5  10       68.41       52.78      9.61 o 
  -6   5  10        6.23        6.46      5.73 o 
  -5   5  10        1.13       13.40      6.20 o 
  -4   5  10      331.23      292.58     23.28 o 
  -3   5  10        5.84       15.94      6.44 o 
  -2   5  10        7.86        1.38      6.17 o 
  -1   5  10       15.02       17.80      5.47 o 
   0   5  10        3.61        5.75      5.31 o 
   1   5  10        0.05       -0.25      8.60 o 
   2   5  10      144.35      130.41     10.86 o 
   3   5  10      349.23      328.70     26.16 o 
   4   5  10       53.70       61.25     10.89 o 
   5   5  10      471.26      454.19     32.25 o 
   6   5  10       86.70       96.22     15.34 o 
   7   5  10      383.40      367.31     39.63 o 
   8   5  10       20.13       31.52     13.04 o 
   9   5  10       97.32       86.83     23.13 o 
  10   5  10       19.89       24.24     13.57 o 
  11   5  10       61.97       52.94     13.76 o 
  12   5  10       13.49       10.25     11.62 o 
 -19   6  10       87.83      117.97     15.20 o 
 -18   6  10       18.20       48.87     11.10 o 
 -17   6  10        2.15       10.64      8.51 o 
 -16   6  10      135.94      152.08     20.58 o 
 -15   6  10        3.33       23.77     12.85 o 
 -14   6  10       15.48       25.39     10.22 o 
 -13   6  10       13.41       14.09      8.74 o 
 -12   6  10      402.30      442.44     22.36 o 
 -11   6  10       11.07       24.06      7.50 o 
 -10   6  10      552.68      597.89     30.45 o 
  -9   6  10      129.13      135.25     12.57 o 
  -8   6  10        2.16        1.48      6.27 o 
  -7   6  10        1.37       11.95      5.50 o 
  -6   6  10       51.43       47.36     10.72 o 
  -5   6  10        2.96        4.87      5.47 o 
  -4   6  10        2.42       -2.10     10.69 o 
  -3   6  10      114.10       79.59      8.09 o 
  -2   6  10       89.65       81.05      8.76 o 
  -1   6  10      153.42      139.29     10.50 o 
   0   6  10       68.76       63.55      7.63 o 
   1   6  10       85.58       70.68      9.38 o 
   2   6  10       43.29       47.39     12.20 o 
   3   6  10      146.18      128.40     15.62 o 
   4   6  10        0.77       10.01     17.37 o 
   5   6  10      187.86      182.67     15.02 o 
   6   6  10        0.74        6.80      9.86 o 
   7   6  10      482.30      436.49     29.25 o 
   8   6  10      113.10      151.82     62.98 o 
   9   6  10      110.39      106.59     18.62 o 
  10   6  10       31.84       16.08     16.35 o 
  11   6  10       18.26       26.39     13.18 o 
 -18   7  10       76.89       57.03     15.97 o 
 -17   7  10        0.35        1.66     11.17 o 
 -16   7  10        0.25       16.29      8.73 o 
 -15   7  10       75.53       79.39     19.65 o 
 -14   7  10       38.07       26.28      7.92 o 
 -13   7  10        7.03       17.63     10.04 o 
 -12   7  10        4.94       20.94      9.27 o 
 -11   7  10       48.88       66.53      6.72 o 
 -10   7  10       15.63       14.85      7.22 o 
  -9   7  10      263.03      242.66     19.29 o 
  -8   7  10        0.22       14.42      4.40 o 
  -7   7  10       21.31       10.94      5.02 o 
  -6   7  10       18.83       17.61     11.23 o 
  -5   7  10      210.66      188.96     14.93 o 
  -4   7  10       76.59       64.62      6.89 o 
  -3   7  10        9.13        1.69      5.32 o 
  -2   7  10        5.63       15.34      6.48 o 
  -1   7  10       73.73       78.94     10.77 o 
   0   7  10        0.98        4.87      5.58 o 
   1   7  10      121.91      125.37     15.79 o 
   2   7  10       19.72       16.88      9.39 o 
   3   7  10      118.03      110.99     12.73 o 
   4   7  10        6.41        9.65      9.71 o 
   5   7  10        3.35        6.90     18.22 o 
   6   7  10       60.26       48.18     13.15 o 
   7   7  10      233.30      198.25     26.61 o 
   8   7  10       10.06       -1.04     14.03 o 
   9   7  10       78.55       76.15     25.39 o 
 -16   8  10       32.16       63.08     19.17 o 
 -15   8  10       10.07       34.42     25.65 o 
 -14   8  10        0.65       38.27     28.82 o 
 -13   8  10        0.86        0.16     12.67 o 
 -12   8  10       58.56       42.80     13.69 o 
 -11   8  10       76.03      101.12     15.31 o 
 -10   8  10        0.21        9.03      8.39 o 
  -9   8  10        9.69       21.75      5.25 o 
  -8   8  10        0.73        4.96      8.54 o 
  -7   8  10        9.10       -5.75      8.72 o 
  -6   8  10       12.98        7.93      8.47 o 
  -5   8  10        0.26        9.71      7.19 o 
  -4   8  10       62.39       62.38     10.85 o 
  -3   8  10       89.88       79.35     11.53 o 
  -2   8  10        6.09       11.45      9.22 o 
  -1   8  10       25.36       38.63     14.49 o 
   0   8  10       11.45       19.72      6.43 o 
   1   8  10      129.72      149.01     14.47 o 
   2   8  10        1.67       13.21      6.73 o 
   3   8  10       50.38       54.18     12.33 o 
   4   8  10        0.77       -3.89      9.72 o 
   5   8  10        0.41       23.73     18.93 o 
   6   8  10        1.52       27.42     17.51 o 
   7   8  10      136.78      125.61     25.53 o 
   8   8  10       27.75       18.39     10.13 o 
 -14   9  10        5.11       31.69     13.83 o 
 -13   9  10        0.13      -24.78     34.15 o 
 -12   9  10        4.37       27.65      8.40 o 
 -11   9  10       82.35       92.76     20.09 o 
 -10   9  10        2.35       14.36     14.68 o 
  -9   9  10       91.53       83.77     14.06 o 
  -8   9  10        7.52        3.40      9.19 o 
  -7   9  10        4.94       15.26      9.91 o 
  -6   9  10        3.59       15.75     14.56 o 
  -5   9  10       63.16       64.51     13.13 o 
  -4   9  10        3.75       -7.42     12.64 o 
  -3   9  10        2.55        3.92     12.18 o 
  -2   9  10        7.43       12.34     10.97 o 
  -1   9  10        0.03        2.83     14.10 o 
   0   9  10       39.02       41.95     13.74 o 
   1   9  10      128.01      131.02     15.70 o 
   2   9  10       15.69       40.54     10.38 o 
   3   9  10       13.33        4.49     11.85 o 
   4   9  10       14.75        9.19     16.01 o 
   5   9  10        0.02       18.03     12.54 o 
 -10  10  10        6.28        8.80     14.89 o 
  -9  10  10        3.09        1.65     14.12 o 
  -8  10  10        0.02        4.29     11.24 o 
  -7  10  10        6.45       19.46      9.00 o 
  -6  10  10       27.02       64.70     13.54 o 
  -5  10  10        5.24       21.53     15.74 o 
  -4  10  10       49.34       36.46     10.19 o 
  -3  10  10        3.97       23.95     14.23 o 
  -2  10  10        0.21       16.56     11.61 o 
  -1  10  10        0.09       12.52     11.60 o 
   0  10  10       62.10       30.28     11.23 o 
   1  10  10       16.29       32.16     11.77 o 
   2  10  10       23.48       48.93     12.34 o 
 -22   1  11       96.52       89.62     19.17 o 
 -21   1  11        6.31       19.59      9.71 o 
 -20   1  11       16.01       28.77     12.53 o 
 -19   1  11       11.77       31.42     14.43 o 
 -18   1  11      316.92      365.87     34.09 o 
 -17   1  11       95.14       98.74     15.35 o 
 -16   1  11       20.34       27.61      8.03 o 
 -15   1  11       37.95       41.81     13.17 o 
 -14   1  11       38.61       30.07     10.80 o 
 -13   1  11      797.62      825.02     71.78 o 
 -12   1  11        1.15       22.10     10.94 o 
 -11   1  11       48.22       55.79     19.99 o 
 -10   1  11     1514.10     1587.66     53.56 o 
  -9   1  11      702.26      686.73     85.29 o 
  -8   1  11     1619.02     1656.16     24.45 o 
  -7   1  11     1391.35     1470.54     34.50 o 
  -6   1  11      357.74      333.87     16.05 o 
  -5   1  11     1401.50     1385.57     32.66 o 
  -4   1  11       17.00       24.76      5.67 o 
  -3   1  11       13.29        4.80      8.91 o 
  -2   1  11      902.02      877.54     24.07 o 
  -1   1  11      920.83      960.09     32.93 o 
   0   1  11      296.49      264.37     25.31 o 
   1   1  11      176.69      169.34     14.17 o 
   2   1  11       24.26       14.29     18.71 o 
   3   1  11      119.59      125.13     14.07 o 
   4   1  11      786.79      870.32     61.98 o 
   5   1  11     2780.26     3070.85     48.04 o 
   6   1  11        0.71        2.68     11.31 o 
   7   1  11      121.88      165.20     22.05 o 
   8   1  11      149.75      154.30     14.61 o 
   9   1  11      134.87      125.12     16.29 o 
  10   1  11      305.95      343.00     36.85 o 
  11   1  11       92.61      124.78     18.96 o 
  12   1  11        7.88       10.76     24.40 o 
  13   1  11      126.40      125.47     15.49 o 
 -21   2  11        7.08       23.59     21.82 o 
 -20   2  11        0.52       -7.66     16.69 o 
 -19   2  11      181.72      219.29     23.08 o 
 -18   2  11        0.24       24.27     12.31 o 
 -17   2  11      366.20      396.63     32.87 o 
 -16   2  11        1.51        1.03     15.78 o 
 -15   2  11       32.41       34.21     16.85 o 
 -14   2  11      127.42      153.17     17.70 o 
 -13   2  11      601.61      576.00     54.06 o 
 -12   2  11        5.44       -5.48     13.54 o 
 -11   2  11       34.53       35.94      8.75 o 
 -10   2  11       65.63       54.83     13.82 o 
  -9   2  11      642.68      645.65     80.46 o 
  -8   2  11      351.56      319.98     24.33 o 
  -7   2  11     1076.50     1055.88     23.31 o 
  -6   2  11        0.15        5.94      5.81 o 
  -5   2  11      199.10      191.00     16.19 o 
  -4   2  11      486.07      465.80     16.25 o 
  -3   2  11      536.13      488.45     36.25 o 
  -2   2  11      392.84      370.11     23.41 o 
  -1   2  11      183.37      170.49     12.18 o 
   0   2  11        7.23       16.95      6.17 o 
   1   2  11       28.38       37.76     14.19 o 
   2   2  11      372.92      375.37     26.26 o 
   3   2  11      281.20      255.09     22.53 o 
   4   2  11      153.86      183.35     22.80 o 
   5   2  11        4.60        7.36     16.47 o 
   6   2  11       11.83       35.38     12.37 o 
   7   2  11       71.73       66.68     17.74 o 
   8   2  11      200.59      205.58     24.22 o 
   9   2  11        0.97        9.69     11.13 o 
  10   2  11       82.57       78.42     17.35 o 
  11   2  11        5.70       -6.84     15.12 o 
  12   2  11       70.60       59.03     11.52 o 
  13   2  11        7.78       10.87     13.89 o 
 -21   3  11       23.30       31.87      8.75 o 
 -20   3  11        0.55        1.17     11.22 o 
 -19   3  11       33.69       29.59     13.05 o 
 -18   3  11       18.42       26.19     15.80 o 
 -17   3  11       60.21       59.71      9.70 o 
 -16   3  11        1.78       11.21     11.27 o 
 -15   3  11       76.70       65.89     10.18 o 
 -14   3  11        5.95       16.96      7.21 o 
 -13   3  11      625.60      652.30     55.76 o 
 -12   3  11      492.55      488.31     40.43 o 
 -11   3  11        0.13       16.35     16.58 o 
 -10   3  11      371.74      381.75     33.93 o 
  -9   3  11      378.13      366.54     27.01 o 
  -8   3  11       68.09       59.77      7.46 o 
  -7   3  11       77.27       87.25      9.12 o 
  -6   3  11       23.16       30.16      6.58 o 
  -5   3  11       23.60       18.42      9.67 o 
  -4   3  11      140.04      121.87      9.54 o 
  -3   3  11      357.83      350.42     17.64 o 
  -2   3  11        6.06       32.19      7.28 o 
  -1   3  11      133.44      139.43      9.61 o 
   0   3  11      215.28      192.18     13.37 o 
   1   3  11       28.17       17.31      6.53 o 
   2   3  11      712.89      682.39     46.19 o 
   3   3  11      135.41      148.87     13.93 o 
   4   3  11      350.63      387.87     37.66 o 
   5   3  11      310.32      290.27     31.23 o 
   6   3  11       19.47       21.94      7.12 o 
   7   3  11       15.97       18.43     10.11 o 
   8   3  11        0.01       11.38      9.39 o 
   9   3  11       32.86       22.66     10.43 o 
  10   3  11       41.76       51.33     11.37 o 
  11   3  11       15.35       43.59     11.66 o 
  12   3  11        2.29        9.56     13.87 o 
 -20   4  11       35.78       49.29     13.21 o 
 -19   4  11      116.85      140.86     20.45 o 
 -18   4  11        7.33        9.72     11.62 o 
 -17   4  11       61.04       80.57     13.16 o 
 -16   4  11        1.99        1.58     10.51 o 
 -15   4  11       62.70       75.91     13.05 o 
 -14   4  11      215.96      265.53     28.84 o 
 -13   4  11        1.27      -15.39     15.39 o 
 -12   4  11       65.36       65.22     11.73 o 
 -11   4  11      192.80      220.74     23.07 o 
 -10   4  11        5.77        8.62      6.23 o 
  -9   4  11      788.87      823.44     28.43 o 
  -8   4  11      331.76      354.54     14.78 o 
  -7   4  11      150.61      149.59     11.21 o 
  -6   4  11       48.68       31.73      6.05 o 
  -5   4  11       18.14       18.56      5.17 o 
  -4   4  11      289.04      279.64     17.91 o 
  -3   4  11      437.80      412.68     20.27 o 
  -2   4  11       14.14       21.69      5.35 o 
  -1   4  11      169.61      169.17     13.76 o 
   0   4  11       48.18       52.68     10.98 o 
   1   4  11       10.63        9.58     12.52 o 
   2   4  11       52.53       40.08      8.26 o 
   3   4  11       61.97       52.23      8.21 o 
   4   4  11      127.20      137.36     11.69 o 
   5   4  11       75.12       93.62     15.69 o 
   6   4  11      117.07      139.09     19.19 o 
   7   4  11      114.39      112.46     13.51 o 
   8   4  11       31.32       33.81      9.15 o 
   9   4  11       19.23       36.11      9.86 o 
  10   4  11      108.92      139.11     17.98 o 
  11   4  11        1.55       25.87     11.19 o 
  12   4  11       67.67       58.50     13.44 o 
 -20   5  11        8.65       19.02      7.86 o 
 -19   5  11        3.58       14.52     13.75 o 
 -18   5  11      151.95      180.53     26.80 o 
 -17   5  11        5.24       26.09      9.94 o 
 -16   5  11      118.69      111.43     27.98 o 
 -15   5  11        0.88       -7.68     10.48 o 
 -14   5  11      149.02      154.52     18.32 o 
 -13   5  11       44.46       46.91     12.00 o 
 -12   5  11      572.87      514.85     42.23 o 
 -11   5  11       44.50       50.38      6.11 o 
 -10   5  11      290.92      276.73     22.52 o 
  -9   5  11       23.12       18.22      6.35 o 
  -8   5  11      705.37      649.08     47.67 o 
  -7   5  11       18.00       19.13      5.79 o 
  -6   5  11       77.64       78.91      8.43 o 
  -5   5  11      304.31      350.83     23.15 o 
  -4   5  11      122.66      121.97     13.34 o 
  -3   5  11      640.93      653.16     25.78 o 
  -2   5  11      202.03      186.42     14.75 o 
  -1   5  11      343.58      355.44     27.50 o 
   0   5  11        1.81        7.29      3.81 o 
   1   5  11       82.08       95.08     15.09 o 
   2   5  11      380.33      379.74     30.81 o 
   3   5  11      266.98      249.43     21.57 o 
   4   5  11      202.17      197.98     17.73 o 
   5   5  11        1.72       -1.44      8.62 o 
   6   5  11       10.82        4.15     14.56 o 
   7   5  11       59.55       42.02      9.80 o 
   8   5  11       42.79       42.09     11.70 o 
   9   5  11       12.04       13.94     11.11 o 
  10   5  11        0.46       27.72      7.76 o 
  11   5  11       51.50       63.55     17.53 o 
 -19   6  11        0.47       10.03      9.22 o 
 -18   6  11       76.18       54.67     12.72 o 
 -17   6  11       33.66       41.98      9.45 o 
 -16   6  11       28.82       54.11     11.40 o 
 -15   6  11       43.36       32.63     16.08 o 
 -14   6  11       67.55       66.84     15.00 o 
 -13   6  11       52.14       50.73     11.46 o 
 -12   6  11        0.17       -5.97     10.35 o 
 -11   6  11        8.02       20.20      5.93 o 
 -10   6  11      111.01      108.02     13.30 o 
  -9   6  11        2.70       12.33      7.04 o 
  -8   6  11        8.94        9.71      5.30 o 
  -7   6  11       22.05       24.86      8.15 o 
  -6   6  11        8.08       13.85      4.45 o 
  -5   6  11       26.62       25.95      8.91 o 
  -4   6  11        7.47       10.24      7.88 o 
  -3   6  11        0.23       15.51      4.97 o 
  -2   6  11        0.79       -6.03      6.03 o 
  -1   6  11      102.53       98.75     10.27 o 
   0   6  11       13.18        8.21      6.25 o 
   1   6  11      373.18      360.44     31.77 o 
   2   6  11      235.19      253.08     20.46 o 
   3   6  11      107.04       91.81     11.36 o 
   4   6  11       44.23       50.62     15.72 o 
   5   6  11       30.17       42.63      7.26 o 
   6   6  11        1.45       -0.24     11.25 o 
   7   6  11       46.02       31.33      9.86 o 
   8   6  11        0.02       -1.02     10.76 o 
   9   6  11       20.17        6.00     14.94 o 
  10   6  11       22.61       14.11     14.02 o 
 -17   7  11        0.14        7.56      8.49 o 
 -16   7  11       30.76       24.13     10.05 o 
 -15   7  11       14.11       41.05     11.58 o 
 -14   7  11        7.50        2.19      8.40 o 
 -13   7  11       33.50       26.21     12.65 o 
 -12   7  11       59.58       47.59      6.83 o 
 -11   7  11       14.53       16.88      3.49 o 
 -10   7  11      154.90      135.49     15.36 o 
  -9   7  11        0.50        3.90      7.98 o 
  -8   7  11       60.54       52.59      6.93 o 
  -7   7  11       10.22       20.45      5.06 o 
  -6   7  11       62.71       55.13      8.15 o 
  -5   7  11      243.48      256.78     22.33 o 
  -4   7  11       59.87       62.31      7.58 o 
  -3   7  11      129.64      104.70     13.23 o 
  -2   7  11       79.20       72.81     12.65 o 
  -1   7  11       40.81       44.51      9.54 o 
   0   7  11        6.66        6.79      8.78 o 
   1   7  11        2.89       -2.68      5.52 o 
   2   7  11      167.39      191.89     19.36 o 
   3   7  11       10.93       14.52      7.35 o 
   4   7  11        2.99       17.65     10.05 o 
   5   7  11        9.98       10.15     12.83 o 
   6   7  11        6.61        7.99     16.52 o 
   7   7  11        0.04       29.78     11.38 o 
   8   7  11       62.01       48.44     19.37 o 
 -15   8  11       26.05       -2.81     18.70 o 
 -14   8  11        1.19       45.32     50.79 o 
 -13   8  11       30.68       59.16     22.39 o 
 -12   8  11       15.49       27.62     12.88 o 
 -11   8  11       40.88       59.48     16.47 o 
 -10   8  11        5.50       10.24      5.59 o 
  -9   8  11      165.47      152.78     19.41 o 
  -8   8  11        0.20       -6.12      6.99 o 
  -7   8  11        6.58       18.18      9.85 o 
  -6   8  11       87.78       79.96     12.91 o 
  -5   8  11       18.23       27.35      6.47 o 
  -4   8  11       70.14       75.73     16.98 o 
  -3   8  11        0.02        4.73      9.61 o 
  -2   8  11        4.89       12.23      8.86 o 
  -1   8  11        0.19        3.39      8.74 o 
   0   8  11        5.06       23.00     10.98 o 
   1   8  11      247.58      209.43     21.58 o 
   2   8  11      186.05      180.71     22.05 o 
   3   8  11       61.03       40.18     10.86 o 
   4   8  11        5.76       11.50      9.28 o 
   5   8  11       20.92       23.11      7.86 o 
   6   8  11       22.22       33.52     13.33 o 
 -13   9  11       22.23       37.75     17.44 o 
 -12   9  11        4.35       -1.87     34.58 o 
 -11   9  11        6.80        9.45      9.73 o 
 -10   9  11       33.13       19.91      7.81 o 
  -9   9  11       17.48       27.05     10.97 o 
  -8   9  11        0.60       15.73      9.86 o 
  -7   9  11       22.93       20.73      9.13 o 
  -6   9  11        6.43       22.40     12.46 o 
  -5   9  11       22.61       11.66     12.15 o 
  -4   9  11        0.53        0.51     14.64 o 
  -3   9  11        1.15       20.43     13.79 o 
  -2   9  11        0.48       21.18      8.88 o 
  -1   9  11        9.26       15.29     12.58 o 
   0   9  11        8.82        3.30     12.81 o 
   1   9  11      119.38       92.66     22.33 o 
   2   9  11       16.16       15.36     10.73 o 
   3   9  11        2.57        5.50     14.63 o 
   4   9  11       16.89        4.74     12.66 o 
  -9  10  11        0.15       -0.88      6.33 o 
  -8  10  11        0.27        3.83      7.80 o 
  -7  10  11        0.06       18.94     14.93 o 
  -6  10  11       67.85       69.64     11.85 o 
  -5  10  11        1.10       26.57     10.11 o 
  -4  10  11       72.66       50.60     11.64 o 
  -3  10  11        0.14       18.63     15.25 o 
  -2  10  11        0.12       -4.44      9.90 o 
  -1  10  11        0.32       21.72     15.84 o 
   0  10  11        1.97       26.47     12.35 o 
 -22   0  12      244.01      251.88     53.24 o 
 -21   0  12        0.50        6.14     18.66 o 
 -20   0  12      409.08      377.91     64.96 o 
 -19   0  12       10.10        0.56     32.13 o 
 -18   0  12        7.79      -24.64     24.64 o 
 -17   0  12      310.80      311.09     51.08 o 
 -16   0  12      482.97      614.25    111.02 o 
 -15   0  12       81.19       95.18     35.23 o 
 -14   0  12        5.72       35.72     14.77 o 
 -13   0  12        4.16        5.31     17.65 o 
 -12   0  12     2188.50     2206.65     60.67 o 
 -11   0  12      173.73      181.45     30.41 o 
 -10   0  12     1921.12     1927.28    123.71 o 
  -9   0  12      517.33      509.08     81.33 o 
  -8   0  12     1233.89     1292.03     31.50 o 
  -7   0  12     1235.06     1184.25     48.59 o 
  -6   0  12      495.71      538.92     74.79 o 
  -5   0  12     1122.70     1246.80     72.39 o 
  -4   0  12       80.05       81.46     12.44 o 
  -3   0  12      615.77      647.00     36.62 o 
  -2   0  12      873.25      913.62     77.52 o 
  -1   0  12     7948.41     7921.79    393.77 o 
   0   0  12      288.69      248.45     30.56 o 
   1   0  12     1752.09     1885.72     51.34 o 
   2   0  12       24.72       23.09     13.73 o 
   3   0  12        7.60        8.54     14.74 o 
   4   0  12       18.44       18.64      9.20 o 
   5   0  12       44.28       32.86     22.12 o 
   6   0  12      153.72      180.23     35.07 o 
   7   0  12       57.53       68.46     27.00 o 
   8   0  12       88.18      111.83     21.40 o 
   9   0  12      297.55      352.80     49.78 o 
  10   0  12        0.12      -12.72     17.08 o 
  11   0  12       64.90       61.59     44.60 o 
  12   0  12       11.24       31.23     18.80 o 
 -21   1  12      161.13      156.79     21.27 o 
 -20   1  12       32.20       39.17     14.14 o 
 -19   1  12        2.16       -9.54      9.54 o 
 -18   1  12        0.00        9.51     19.18 o 
 -17   1  12      101.47       93.93     12.69 o 
 -16   1  12       33.38       41.77     11.36 o 
 -15   1  12       22.69       17.68      9.17 o 
 -14   1  12       69.97       63.80      9.30 o 
 -13   1  12       28.17       41.58      8.39 o 
 -12   1  12        1.22       -2.41     16.56 o 
 -11   1  12      205.46      218.03     24.96 o 
 -10   1  12      122.06      120.11     13.31 o 
  -9   1  12       14.17       28.40      8.07 o 
  -8   1  12       15.78       10.43      7.89 o 
  -7   1  12       55.79       39.35      5.89 o 
  -6   1  12      792.21      822.91     31.07 o 
  -5   1  12        0.08       11.58      4.71 o 
  -4   1  12       14.71       25.47      5.18 o 
  -3   1  12       15.94       16.75      5.10 o 
  -2   1  12      324.52      300.12     23.47 o 
  -1   1  12        8.21       11.90      8.75 o 
   0   1  12      167.08      137.69     19.21 o 
   1   1  12       78.90      105.19     14.41 o 
   2   1  12        5.22       15.99     11.77 o 
   3   1  12        0.69       25.55     10.18 o 
   4   1  12       78.83       91.42     10.55 o 
   5   1  12       30.56       33.47     11.18 o 
   6   1  12        2.80       12.69      9.27 o 
   7   1  12       17.90       26.48     10.02 o 
   8   1  12      215.97      242.72     28.65 o 
   9   1  12       19.57        7.99     10.19 o 
  10   1  12       64.86       82.47     19.52 o 
  11   1  12       31.48       37.11     14.18 o 
  12   1  12        2.97       22.90     10.97 o 
 -21   2  12        0.37       31.85     17.76 o 
 -20   2  12      121.59      170.15     22.72 o 
 -19   2  12        6.16       17.11     11.94 o 
 -18   2  12        6.22       24.00     11.77 o 
 -17   2  12        8.56       38.48     15.39 o 
 -16   2  12       36.29       50.56     10.32 o 
 -15   2  12       28.82       76.77     14.90 o 
 -14   2  12      193.81      205.70     18.00 o 
 -13   2  12       15.26       32.06     16.10 o 
 -12   2  12      145.82      159.66     17.01 o 
 -11   2  12      136.96      127.99     13.88 o 
 -10   2  12     1219.38     1249.08     99.56 o 
  -9   2  12      131.06      100.62     11.21 o 
  -8   2  12      936.42      939.12     25.61 o 
  -7   2  12      150.52      163.04     12.15 o 
  -6   2  12       58.28       63.72      8.82 o 
  -5   2  12       64.52       83.78      9.93 o 
  -4   2  12       64.59       76.61      8.86 o 
  -3   2  12      695.95      645.46     27.81 o 
  -2   2  12       43.50       34.00      6.23 o 
  -1   2  12     2632.14     2686.10     69.18 o 
   0   2  12      210.36      223.58     22.38 o 
   1   2  12      378.14      382.74     25.48 o 
   2   2  12        6.45        6.93      7.13 o 
   3   2  12      338.10      368.45     39.25 o 
   4   2  12      227.35      236.30     25.76 o 
   5   2  12       25.66       27.35     10.54 o 
   6   2  12      102.76      115.31     17.23 o 
   7   2  12       41.47       60.57     11.90 o 
   8   2  12       45.84       58.51     15.36 o 
   9   2  12      104.11      125.58     13.35 o 
  10   2  12        8.05       27.88     16.08 o 
  11   2  12       40.00       66.48     12.83 o 
  12   2  12        6.08      -13.30     46.26 o 
 -21   3  12      350.67      305.42     42.92 o 
 -20   3  12       99.31       78.79     20.61 o 
 -19   3  12       41.82       60.62     10.53 o 
 -18   3  12       24.33       34.62     12.36 o 
 -17   3  12      112.42      105.98     17.08 o 
 -16   3  12      346.44      377.90    113.29 o 
 -15   3  12        0.43       15.15      9.22 o 
 -14   3  12        6.93       -5.08     12.03 o 
 -13   3  12       39.55       46.33      9.92 o 
 -12   3  12        7.22      -10.81     12.33 o 
 -11   3  12     1452.50     1600.89     55.39 o 
 -10   3  12      248.54      247.63     22.72 o 
  -9   3  12       79.73       77.60      7.65 o 
  -8   3  12      631.82      604.88     32.08 o 
  -7   3  12        1.35        4.87      5.52 o 
  -6   3  12     1442.36     1521.27     28.56 o 
  -5   3  12        0.12       10.74      6.66 o 
  -4   3  12       15.90       17.59      7.20 o 
  -3   3  12      545.64      539.75     30.47 o 
  -2   3  12      582.72      607.58     31.28 o 
  -1   3  12       59.44       51.83      7.13 o 
   0   3  12     1931.34     1981.34     83.91 o 
   1   3  12      108.93      101.16     10.34 o 
   2   3  12       11.38       11.55      8.29 o 
   3   3  12        7.51       13.77     12.90 o 
   4   3  12      233.31      256.58     26.27 o 
   5   3  12       25.03       46.14     18.33 o 
   6   3  12       74.05       78.60     16.28 o 
   7   3  12       83.79      102.09     13.80 o 
   8   3  12      418.23      378.99     37.18 o 
   9   3  12       15.61        7.48     17.00 o 
  10   3  12      191.20      198.30     25.05 o 
  11   3  12       50.36       60.94     17.81 o 
 -20   4  12        5.39       18.29     12.17 o 
 -19   4  12        6.29       23.38     11.97 o 
 -18   4  12       57.45       61.16     13.44 o 
 -17   4  12       15.23       27.84      9.01 o 
 -16   4  12       64.60       54.35     12.13 o 
 -15   4  12       23.48       17.98     13.03 o 
 -14   4  12       34.92       45.19      8.86 o 
 -13   4  12        2.23       12.06      9.31 o 
 -12   4  12       66.28       78.24     19.36 o 
 -11   4  12      683.64      718.39     66.50 o 
 -10   4  12      227.80      198.41     15.51 o 
  -9   4  12      130.02      127.34      9.94 o 
  -8   4  12      650.98      644.83     30.14 o 
  -7   4  12      786.51      823.96     42.81 o 
  -6   4  12      128.07      131.60     11.55 o 
  -5   4  12      167.07      160.55     14.15 o 
  -4   4  12       36.20       33.54     10.36 o 
  -3   4  12       35.48       49.14      6.73 o 
  -2   4  12       40.33       46.23      9.00 o 
  -1   4  12       50.21       50.86      7.12 o 
   0   4  12       51.26       65.24      8.15 o 
   1   4  12      227.86      231.39     19.27 o 
   2   4  12        2.69       11.42     11.39 o 
   3   4  12      477.09      463.35     36.79 o 
   4   4  12      100.45       93.36     14.94 o 
   5   4  12       94.39      113.60     16.52 o 
   6   4  12       64.84       73.39     13.69 o 
   7   4  12       23.34       38.29     12.43 o 
   8   4  12        9.45        4.01     10.34 o 
   9   4  12       24.58       45.69     11.84 o 
  10   4  12        0.28       14.68     15.82 o 
 -19   5  12       10.69       21.79     14.55 o 
 -18   5  12       32.25       18.25     15.60 o 
 -17   5  12        2.00       11.52      8.21 o 
 -16   5  12       50.98       53.09     10.39 o 
 -15   5  12       12.83       41.90     14.23 o 
 -14   5  12        0.42        8.83      7.79 o 
 -13   5  12       13.55        6.21     10.11 o 
 -12   5  12      171.87      220.27     24.41 o 
 -11   5  12      315.63      329.04     24.67 o 
 -10   5  12       53.85       48.25      6.91 o 
  -9   5  12        0.21        6.49      4.55 o 
  -8   5  12      588.71      634.01     23.23 o 
  -7   5  12       90.52       68.75      7.98 o 
  -6   5  12      259.42      294.77     19.66 o 
  -5   5  12        4.31        5.55      6.07 o 
  -4   5  12       86.27       82.81      9.44 o 
  -3   5  12      406.36      376.30     23.93 o 
  -2   5  12       81.50       73.68      9.63 o 
  -1   5  12        5.55       -0.25      7.73 o 
   0   5  12      738.88      722.03     32.94 o 
   1   5  12       92.18       80.78     10.12 o 
   2   5  12       88.94       86.02     19.94 o 
   3   5  12       48.54       53.12      6.59 o 
   4   5  12        0.01        1.37      6.48 o 
   5   5  12        0.04       11.62      9.80 o 
   6   5  12      131.29      136.35     16.00 o 
   7   5  12       39.87       29.22      9.29 o 
   8   5  12       88.58      107.79     36.54 o 
   9   5  12        2.34       12.40     12.02 o 
  10   5  12       73.01       66.59     10.70 o 
 -18   6  12       14.99       24.66      8.79 o 
 -17   6  12       52.48       37.70     13.79 o 
 -16   6  12       12.17       21.15     15.07 o 
 -15   6  12       86.14       93.49     13.45 o 
 -14   6  12        1.49       -1.47     13.35 o 
 -13   6  12       62.98       65.30     11.29 o 
 -12   6  12       35.39       39.69      7.81 o 
 -11   6  12       92.37      119.64     11.52 o 
 -10   6  12        3.27       10.45      4.48 o 
  -9   6  12        1.14        8.81      7.64 o 
  -8   6  12      449.28      402.39     32.46 o 
  -7   6  12      469.65      447.15     24.58 o 
  -6   6  12      106.98       91.73      9.71 o 
  -5   6  12      314.04      315.74     24.66 o 
  -4   6  12       94.82       86.12     10.66 o 
  -3   6  12        0.11       14.78      4.82 o 
  -2   6  12        5.18       13.77      4.40 o 
  -1   6  12       22.98       11.62      5.65 o 
   0   6  12        1.11        8.47      5.17 o 
   1   6  12       94.47       93.31     11.64 o 
   2   6  12       34.12       32.51     12.19 o 
   3   6  12      147.58      151.27     13.71 o 
   4   6  12       15.52       15.96      6.37 o 
   5   6  12       54.78       37.35     18.01 o 
   6   6  12        9.50       19.38     11.21 o 
   7   6  12      206.59      192.75     25.29 o 
   8   6  12        4.11        9.21     12.41 o 
 -17   7  12       46.08       62.14     11.53 o 
 -16   7  12        0.94       22.99     19.68 o 
 -15   7  12       20.46       26.34      8.74 o 
 -14   7  12       31.38       40.58      8.44 o 
 -13   7  12       13.83      -10.50     10.77 o 
 -12   7  12       97.02       84.67     11.85 o 
 -11   7  12        0.41       17.31      8.40 o 
 -10   7  12      122.78      126.28     12.00 o 
  -9   7  12        0.00       12.96      4.93 o 
  -8   7  12        0.81       11.88      5.76 o 
  -7   7  12        3.18       15.45      5.75 o 
  -6   7  12       21.69       14.28      7.38 o 
  -5   7  12      155.54      123.21     11.33 o 
  -4   7  12      143.89      134.03     11.28 o 
  -3   7  12        1.09       12.50      5.01 o 
  -2   7  12        0.07       -4.81      8.07 o 
  -1   7  12        1.17        5.24      7.39 o 
   0   7  12        6.63       15.86      7.16 o 
   1   7  12       43.29       27.82      7.63 o 
   2   7  12       60.70       42.70      8.79 o 
   3   7  12      183.51      131.78     18.16 o 
   4   7  12       42.68       36.68      8.79 o 
   5   7  12        8.06       -0.33     14.80 o 
   6   7  12      124.33      136.42     26.43 o 
   7   7  12        3.55       31.57     13.91 o 
 -15   8  12        8.63       -6.97     16.66 o 
 -14   8  12        5.24       34.50     56.56 o 
 -13   8  12        0.50        5.33     24.14 o 
 -12   8  12       12.37       34.59     16.87 o 
 -11   8  12       22.35       22.04     13.62 o 
 -10   8  12       11.10       19.06      8.69 o 
  -9   8  12       39.19       43.15     13.79 o 
  -8   8  12        7.34       13.60      7.46 o 
  -7   8  12      146.52      147.81     14.42 o 
  -6   8  12       55.26       52.37     13.06 o 
  -5   8  12      241.23      222.12     20.15 o 
  -4   8  12       77.36       76.70     11.45 o 
  -3   8  12        0.38       -1.92      7.56 o 
  -2   8  12      126.47      110.06     11.80 o 
  -1   8  12        0.27       11.94      7.78 o 
   0   8  12        1.52        9.27      9.49 o 
   1   8  12       16.11       18.58     10.05 o 
   2   8  12        2.28        5.49      6.05 o 
   3   8  12        5.46       -3.32      5.26 o 
   4   8  12        5.42       11.73     17.45 o 
   5   8  12        4.14        8.06     10.47 o 
 -12   9  12        7.25       33.57     32.42 o 
 -11   9  12        1.31        7.41     22.70 o 
 -10   9  12        6.38      -12.70     12.70 o 
  -9   9  12        3.86        4.80      9.46 o 
  -8   9  12       13.38       19.93      8.01 o 
  -7   9  12       21.95       32.59     10.33 o 
  -6   9  12       16.44       -4.22     11.93 o 
  -5   9  12       91.19       85.67     16.66 o 
  -4   9  12       37.16       31.25     10.85 o 
  -3   9  12       26.74       22.58     10.05 o 
  -2   9  12        5.74       15.30     13.33 o 
  -1   9  12        3.10       -3.03     18.39 o 
   0   9  12        0.71        7.66     16.77 o 
   1   9  12       16.55       -2.88     11.95 o 
   2   9  12       43.91       47.89     19.81 o 
 -21   1  13        3.46       -6.25     15.86 o 
 -20   1  13       36.01        0.10     13.89 o 
 -19   1  13      254.81      235.47     31.35 o 
 -18   1  13        0.01       18.71     18.66 o 
 -17   1  13       28.57       27.14     10.86 o 
 -16   1  13      118.77      107.62     13.10 o 
 -15   1  13       96.89      122.38     16.23 o 
 -14   1  13       14.16       34.02     11.96 o 
 -13   1  13      393.13      453.45     50.57 o 
 -12   1  13      143.37      125.72     15.11 o 
 -11   1  13       63.59       59.70     11.56 o 
 -10   1  13     1191.04     1176.01     67.28 o 
  -9   1  13      929.59      908.21     70.73 o 
  -8   1  13      254.14      193.80     13.30 o 
  -7   1  13      489.92      466.84     19.22 o 
  -6   1  13        0.05        7.98      5.25 o 
  -5   1  13     1331.04     1313.23     41.17 o 
  -4   1  13      434.56      421.14     25.07 o 
  -3   1  13      333.86      330.74     26.32 o 
  -2   1  13       66.24       76.75      9.22 o 
  -1   1  13      387.96      350.43     22.95 o 
   0   1  13      330.18      309.14     35.99 o 
   1   1  13        9.06       21.72     19.55 o 
   2   1  13       36.50       66.35     12.15 o 
   3   1  13       74.36       86.89     14.23 o 
   4   1  13       16.00       23.06     13.21 o 
   5   1  13      434.92      480.14     54.40 o 
   6   1  13      268.23      300.49     37.08 o 
   7   1  13       34.27       54.57     14.79 o 
   8   1  13       37.84       30.59     11.10 o 
   9   1  13       13.51       42.07     12.50 o 
  10   1  13      124.69      147.52     19.02 o 
  11   1  13      335.72      349.45     37.27 o 
 -21   2  13       15.41       29.72     14.04 o 
 -20   2  13       42.41       56.65     10.05 o 
 -19   2  13       30.59       36.01     11.08 o 
 -18   2  13      206.04      228.49     29.79 o 
 -17   2  13       32.10       39.56      9.28 o 
 -16   2  13       74.85      106.42     15.00 o 
 -15   2  13        7.72        0.99     15.07 o 
 -14   2  13      227.97      240.09     26.36 o 
 -13   2  13        1.60       13.84     10.24 o 
 -12   2  13       11.30       26.93      8.73 o 
 -11   2  13      126.18      138.77     14.01 o 
 -10   2  13     1235.81     1316.29     53.32 o 
  -9   2  13      190.85      202.37     16.80 o 
  -8   2  13      584.26      579.13     33.84 o 
  -7   2  13      482.10      503.91     43.52 o 
  -6   2  13      275.72      297.25     15.93 o 
  -5   2  13      320.30      308.87     18.27 o 
  -4   2  13      888.61      921.21     39.99 o 
  -3   2  13       89.10       80.13      7.69 o 
  -2   2  13      358.21      373.71     18.43 o 
  -1   2  13      131.68      117.71     10.33 o 
   0   2  13       95.86       92.91     10.28 o 
   1   2  13       50.43       28.40      8.39 o 
   2   2  13      186.72      235.85     24.24 o 
   3   2  13        9.79        6.96     10.17 o 
   4   2  13       25.18       45.95      9.99 o 
   5   2  13      167.78      202.69     24.66 o 
   6   2  13       76.83      110.34     19.74 o 
   7   2  13        0.59       20.20     12.03 o 
   8   2  13       64.55       61.20     14.92 o 
   9   2  13      115.38      132.72     17.46 o 
  10   2  13        5.96       11.32     12.70 o 
 -20   3  13        9.75       27.14     10.86 o 
 -19   3  13        0.05       24.45     11.40 o 
 -18   3  13        2.39        8.58     10.96 o 
 -17   3  13        9.36       19.08      8.38 o 
 -16   3  13      118.03      126.89     13.81 o 
 -15   3  13        5.59       15.67      9.90 o 
 -14   3  13       29.61       57.98      9.78 o 
 -13   3  13       41.45       31.14     10.38 o 
 -12   3  13        4.70       -9.61     13.03 o 
 -11   3  13      134.00      146.55     14.82 o 
 -10   3  13      707.11      818.10     51.53 o 
  -9   3  13      329.76      331.70     19.71 o 
  -8   3  13       61.88       45.42      9.29 o 
  -7   3  13       10.48        8.17      5.53 o 
  -6   3  13       21.70       17.33      5.46 o 
  -5   3  13       23.42       46.04      6.57 o 
  -4   3  13        7.97       16.19      6.24 o 
  -3   3  13       79.73       68.83      9.22 o 
  -2   3  13        0.00       12.78      6.93 o 
  -1   3  13      372.08      375.39     21.64 o 
   0   3  13      271.63      241.27     19.56 o 
   1   3  13       18.46       51.17     38.29 o 
   2   3  13      180.79      187.71     21.05 o 
   3   3  13       23.88       31.69      8.90 o 
   4   3  13       21.19       40.38     10.56 o 
   5   3  13       91.24       74.87     13.74 o 
   6   3  13       25.72       20.89     11.47 o 
   7   3  13        9.53       18.81      8.51 o 
   8   3  13        0.03      -11.42     15.57 o 
   9   3  13       65.63       52.18     14.07 o 
  10   3  13        0.01       11.28     14.85 o 
 -20   4  13        6.13       25.89     13.14 o 
 -19   4  13        7.33        6.75     11.20 o 
 -18   4  13       65.75       72.38     16.69 o 
 -17   4  13       13.85       16.92      8.07 o 
 -16   4  13        1.47       -5.54     16.02 o 
 -15   4  13       34.49       61.20     11.31 o 
 -14   4  13       84.24       98.93     14.23 o 
 -13   4  13       93.35      109.34     14.13 o 
 -12   4  13       23.45       19.59      6.99 o 
 -11   4  13      131.56       94.44     24.95 o 
 -10   4  13      412.92      375.61     36.52 o 
  -9   4  13      295.26      260.72     16.57 o 
  -8   4  13       95.24      114.62     12.47 o 
  -7   4  13      748.47      790.38     48.27 o 
  -6   4  13       33.20       33.18      6.28 o 
  -5   4  13      125.20       98.37      8.97 o 
  -4   4  13      436.83      411.32     21.16 o 
  -3   4  13        0.21        9.47      7.77 o 
  -2   4  13      234.23      221.74     17.46 o 
  -1   4  13        9.02       25.17      6.71 o 
   0   4  13       56.54       52.68      9.00 o 
   1   4  13       27.97       32.03      6.36 o 
   2   4  13        5.96       -0.77      8.47 o 
   3   4  13      156.79      162.45     18.67 o 
   4   4  13        4.35       -6.58     12.80 o 
   5   4  13       33.67       48.94     10.81 o 
   6   4  13      107.71      122.09     19.20 o 
   7   4  13       21.34       18.29      6.98 o 
   8   4  13       81.96       86.76     16.27 o 
   9   4  13      111.46      119.04     23.77 o 
 -19   5  13       90.67       85.61     14.27 o 
 -18   5  13       35.54       37.94     17.28 o 
 -17   5  13        7.13       32.13     11.46 o 
 -16   5  13       11.24       28.54     16.32 o 
 -15   5  13       76.61      110.04     15.35 o 
 -14   5  13       38.28       22.51     11.97 o 
 -13   5  13       26.22       29.30      6.72 o 
 -12   5  13       22.91       20.93      8.69 o 
 -11   5  13      213.81      208.82     21.33 o 
 -10   5  13       49.79       37.06      9.25 o 
  -9   5  13      108.76      127.86     12.07 o 
  -8   5  13        3.25        1.84      5.92 o 
  -7   5  13       18.42       14.56      6.27 o 
  -6   5  13      180.74      187.50     15.36 o 
  -5   5  13       66.29       59.46      9.26 o 
  -4   5  13      140.37      124.08     13.52 o 
  -3   5  13       81.88       73.85      9.15 o 
  -2   5  13        8.86        8.69      5.34 o 
  -1   5  13       35.12       47.07      7.69 o 
   0   5  13      384.69      355.46     36.23 o 
   1   5  13       29.78       15.75     12.87 o 
   2   5  13       81.83       75.65     10.24 o 
   3   5  13       54.27       68.29     10.05 o 
   4   5  13        0.04        4.64      9.71 o 
   5   5  13       16.22       16.48     10.99 o 
   6   5  13       71.37       60.25     15.05 o 
   7   5  13       10.85        8.43      9.92 o 
   8   5  13       93.70       74.35     14.62 o 
 -18   6  13        2.43       29.29     10.34 o 
 -17   6  13        9.43       15.47     10.32 o 
 -16   6  13        0.03        8.99     12.25 o 
 -15   6  13       64.47       85.69     15.56 o 
 -14   6  13       22.30        7.21     12.39 o 
 -13   6  13       36.65       38.92     14.23 o 
 -12   6  13       82.36       44.18     14.16 o 
 -11   6  13      130.45      139.30     24.90 o 
 -10   6  13       19.97       12.54      8.78 o 
  -9   6  13      224.89      194.52     15.69 o 
  -8   6  13       23.64       16.73      8.83 o 
  -7   6  13      390.84      401.15     27.49 o 
  -6   6  13       28.56       21.00      5.31 o 
  -5   6  13       16.97       17.86      6.65 o 
  -4   6  13        2.93        5.67      8.27 o 
  -3   6  13       10.57       12.51      6.05 o 
  -2   6  13      116.41      107.86     10.68 o 
  -1   6  13       31.65       25.08      4.93 o 
   0   6  13       18.75       26.04      7.38 o 
   1   6  13        7.19       20.18      6.30 o 
   2   6  13        7.81       22.24      9.43 o 
   3   6  13       31.30       26.30      8.22 o 
   4   6  13        0.06       14.79      8.96 o 
   5   6  13        0.61       -0.19     15.21 o 
   6   6  13        0.11        2.69     12.10 o 
   7   6  13       33.17       43.22     19.00 o 
 -16   7  13       16.63        6.33      8.51 o 
 -15   7  13        0.73        9.49      9.30 o 
 -14   7  13        0.01       -2.12     10.35 o 
 -13   7  13        4.92       -0.14     12.27 o 
 -12   7  13        4.14        2.76      7.14 o 
 -11   7  13       47.51       43.82     12.48 o 
 -10   7  13        1.96        6.56      6.27 o 
  -9   7  13       44.82       30.63      5.62 o 
  -8   7  13      169.35      171.82     24.65 o 
  -7   7  13       25.88       16.79      4.85 o 
  -6   7  13      163.94      128.56     14.47 o 
  -5   7  13       65.74       70.34     11.75 o 
  -4   7  13       87.22       59.45      7.82 o 
  -3   7  13        1.28        3.26      7.57 o 
  -2   7  13       51.50       54.20      8.48 o 
  -1   7  13        9.85        4.64      9.44 o 
   0   7  13       19.65       10.04      9.20 o 
   1   7  13        2.44       -1.01      9.98 o 
   2   7  13        4.39        5.91     11.02 o 
   3   7  13       10.83       19.62     19.11 o 
   4   7  13        3.45       27.11      9.67 o 
   5   7  13       29.51        4.26     19.72 o 
 -14   8  13       45.49       51.67     17.97 o 
 -13   8  13       58.52       39.37     26.65 o 
 -12   8  13       23.72       40.78     19.46 o 
 -11   8  13       69.13       76.39     21.05 o 
 -10   8  13        0.93       12.21      8.34 o 
  -9   8  13       96.50       92.92     13.69 o 
  -8   8  13        8.88       12.76      4.54 o 
  -7   8  13       47.25       41.37      7.67 o 
  -6   8  13        0.65       11.30      7.61 o 
  -5   8  13        2.58        6.95      7.26 o 
  -4   8  13       39.59       38.29      8.10 o 
  -3   8  13       20.95       27.87      7.11 o 
  -2   8  13        9.91        8.12      9.34 o 
  -1   8  13       26.82       22.22      7.66 o 
   0   8  13       16.71       19.87     10.10 o 
   1   8  13       11.34       27.97      8.97 o 
   2   8  13       13.97       13.52      8.76 o 
   3   8  13        0.38       25.06     10.25 o 
 -10   9  13        8.61       26.31     17.11 o 
  -9   9  13       22.68       21.37     10.36 o 
  -8   9  13       69.58       47.56     12.23 o 
  -7   9  13        6.01       11.32      8.76 o 
  -6   9  13       28.58       28.89      8.70 o 
  -5   9  13        0.11       -9.87     10.80 o 
  -4   9  13       18.19       30.73     10.06 o 
  -3   9  13        9.61        1.01      7.30 o 
  -2   9  13        2.57        4.76      8.99 o 
  -1   9  13        5.98       37.52     17.24 o 
   0   9  13       11.36       17.23      9.97 o 
 -21   0  14      109.23      107.93     27.71 o 
 -20   0  14       23.94       51.74     18.31 o 
 -19   0  14       85.52       79.90     38.11 o 
 -18   0  14        4.52       35.81     14.87 o 
 -17   0  14      526.76      531.23     92.56 o 
 -16   0  14       25.20       29.00     16.53 o 
 -15   0  14       82.28       68.32     16.19 o 
 -14   0  14       28.38       39.37     14.89 o 
 -13   0  14       28.22       22.49     13.98 o 
 -12   0  14      828.09      941.45    119.39 o 
 -11   0  14      293.51      292.68     40.09 o 
 -10   0  14       74.30       80.97     13.38 o 
  -9   0  14      668.24      667.43    104.45 o 
  -8   0  14      951.90      891.83     27.89 o 
  -7   0  14      590.15      628.17     67.68 o 
  -6   0  14      496.34      595.53     55.32 o 
  -5   0  14       16.06       15.85     10.00 o 
  -4   0  14     1342.14     1347.81     52.97 o 
  -3   0  14      133.87      109.45     15.05 o 
  -2   0  14      591.36      563.21     31.46 o 
  -1   0  14       11.93        2.75      8.77 o 
   0   0  14      470.11      481.30     72.56 o 
   1   0  14       33.32       46.51     10.24 o 
   2   0  14      776.42      726.48     63.33 o 
   3   0  14      126.75      153.40     29.37 o 
   4   0  14       97.69      100.62     42.58 o 
   5   0  14      102.84      119.85     19.85 o 
   6   0  14       87.15      104.40     17.48 o 
   7   0  14       35.84       35.06     15.27 o 
   8   0  14       13.47       21.69     38.19 o 
   9   0  14      103.06      158.52     31.82 o 
 -21   1  14        5.36       16.08     15.33 o 
 -20   1  14        3.42       10.21     25.60 o 
 -19   1  14        4.39        6.49     11.38 o 
 -18   1  14       58.27       44.63     12.40 o 
 -17   1  14       83.06       73.73     15.53 o 
 -16   1  14       87.22       98.46     12.02 o 
 -15   1  14        1.87       19.47     20.11 o 
 -14   1  14       23.88       31.83     11.17 o 
 -13   1  14       53.94       84.37     12.16 o 
 -12   1  14       97.97       85.40     10.64 o 
 -11   1  14       50.96       51.46     11.21 o 
 -10   1  14        1.96       -3.81     10.54 o 
  -9   1  14       18.97       48.08     12.36 o 
  -8   1  14      102.67       83.56      8.45 o 
  -7   1  14      209.71      201.97     11.81 o 
  -6   1  14       27.19       28.84      6.87 o 
  -5   1  14        0.97        7.39      6.48 o 
  -4   1  14        4.99       -3.14      6.16 o 
  -3   1  14       47.86       64.67      8.66 o 
  -2   1  14       20.73       27.98      7.68 o 
  -1   1  14       10.46        0.73      4.14 o 
   0   1  14        3.08       18.27     15.43 o 
   1   1  14       10.76       25.27     10.09 o 
   2   1  14       51.37       56.76     15.97 o 
   3   1  14      187.15      204.30     21.27 o 
   4   1  14       23.26       41.46     10.63 o 
   5   1  14       19.03       15.05      7.68 o 
   6   1  14       44.11       55.75     12.61 o 
   7   1  14        6.53       13.72     11.71 o 
   8   1  14        0.01       26.45     12.99 o 
   9   1  14        5.94       22.04     15.41 o 
 -20   2  14        7.87       18.63     14.14 o 
 -19   2  14       11.04       44.36     10.21 o 
 -18   2  14        0.83       -5.33     10.70 o 
 -17   2  14       46.43       46.43     13.69 o 
 -16   2  14       42.47       57.16     13.58 o 
 -15   2  14      168.97      166.73     22.24 o 
 -14   2  14        0.58        7.67     16.47 o 
 -13   2  14       31.87       10.63     11.06 o 
 -12   2  14      362.50      387.64     34.17 o 
 -11   2  14      302.49      299.79     27.77 o 
 -10   2  14       29.41        9.09      7.03 o 
  -9   2  14      570.40      554.18     44.61 o 
  -8   2  14      650.93      612.91     23.10 o 
  -7   2  14       12.24        3.02      5.34 o 
  -6   2  14        0.65       12.23      5.40 o 
  -5   2  14       10.34       13.85      8.14 o 
  -4   2  14      244.85      220.09     15.48 o 
  -3   2  14      140.59      109.11     10.42 o 
  -2   2  14       27.98       12.03      5.62 o 
  -1   2  14      167.96      166.22     19.96 o 
   0   2  14      141.07      149.99     12.90 o 
   1   2  14       32.29       22.19      9.38 o 
   2   2  14      238.92      275.96     26.28 o 
   3   2  14       42.77       67.77     13.41 o 
   4   2  14       34.55       20.68     11.34 o 
   5   2  14       27.94       47.17     21.87 o 
   6   2  14       19.04       11.08      7.83 o 
   7   2  14       17.89       10.25     10.52 o 
   8   2  14       11.35       34.06     12.51 o 
   9   2  14       79.82      105.20     13.68 o 
 -20   3  14       10.47       11.18     10.76 o 
 -19   3  14        2.53       32.53     22.17 o 
 -18   3  14      326.61      320.90     41.33 o 
 -17   3  14       99.63       88.00     14.91 o 
 -16   3  14      184.08      181.81     18.97 o 
 -15   3  14        1.35        7.64     18.95 o 
 -14   3  14        0.66        2.03     16.08 o 
 -13   3  14      152.08      166.15     18.15 o 
 -12   3  14        2.97       -3.15     12.77 o 
 -11   3  14        1.91       30.35      7.74 o 
 -10   3  14       76.49       80.99      9.84 o 
  -9   3  14        0.02        0.47     11.94 o 
  -8   3  14      441.00      470.52     22.88 o 
  -7   3  14      913.60      929.64     33.76 o 
  -6   3  14       91.10       69.46      8.57 o 
  -5   3  14       14.17        6.39      7.10 o 
  -4   3  14       53.97       45.83      5.51 o 
  -3   3  14      396.95      412.67     20.51 o 
  -2   3  14        2.94        7.21      6.95 o 
  -1   3  14        6.49       26.76      9.32 o 
   0   3  14        1.67        4.79     13.40 o 
   1   3  14        6.09       12.41     10.27 o 
   2   3  14      138.86      149.95     16.91 o 
   3   3  14      170.11      169.03     23.09 o 
   4   3  14        0.57       -1.13     11.36 o 
   5   3  14       18.31       15.93     10.47 o 
   6   3  14       39.96       33.69     13.51 o 
   7   3  14       41.02       35.20     14.56 o 
   8   3  14        0.37        8.09     10.04 o 
   9   3  14        2.99       21.57     12.77 o 
 -19   4  14        0.17       13.58     14.46 o 
 -18   4  14        7.22       21.33     10.04 o 
 -17   4  14       49.93       61.73     10.98 o 
 -16   4  14       12.15        9.53     10.90 o 
 -15   4  14        7.81       17.19     10.83 o 
 -14   4  14        4.00       27.24     10.09 o 
 -13   4  14      156.64      141.08     17.39 o 
 -12   4  14        6.00       15.61      7.40 o 
 -11   4  14      582.05      532.64     48.11 o 
 -10   4  14        0.97       14.98      8.01 o 
  -9   4  14      218.68      240.56     15.17 o 
  -8   4  14       34.06       29.21      5.48 o 
  -7   4  14      314.57      321.43     18.97 o 
  -6   4  14       99.99       94.47      8.35 o 
  -5   4  14        1.54        8.54      4.42 o 
  -4   4  14        0.03        6.85      6.85 o 
  -3   4  14       90.51       76.30      8.77 o 
  -2   4  14      158.67      126.12     13.98 o 
  -1   4  14      179.96      187.85     18.21 o 
   0   4  14       89.36       64.71     16.17 o 
   1   4  14       83.94       65.86     20.51 o 
   2   4  14        3.66       13.41      8.27 o 
   3   4  14        0.04        0.27      9.64 o 
   4   4  14       16.86       18.27     11.50 o 
   5   4  14        5.41       14.22      9.75 o 
   6   4  14       46.58       55.04     12.14 o 
   7   4  14        6.54       24.43     10.76 o 
   8   4  14       93.90       89.30     14.72 o 
 -18   5  14       81.03       56.41     25.60 o 
 -17   5  14       71.85       54.46     12.08 o 
 -16   5  14        4.55       25.55     10.50 o 
 -15   5  14       11.96       28.01     11.55 o 
 -14   5  14      100.74      121.09     17.23 o 
 -13   5  14       74.22       75.33     13.98 o 
 -12   5  14      116.22      110.11     16.00 o 
 -11   5  14      109.39       96.71     19.26 o 
 -10   5  14       88.79       88.82     12.48 o 
  -9   5  14       15.58       10.22      4.79 o 
  -8   5  14      179.72      180.42     12.98 o 
  -7   5  14      107.14       88.33      8.89 o 
  -6   5  14       40.50       33.17      5.94 o 
  -5   5  14        3.95        8.46      6.73 o 
  -4   5  14       80.52       67.74     13.26 o 
  -3   5  14       66.97       75.84      8.07 o 
  -2   5  14       52.56       54.42      7.87 o 
  -1   5  14        2.97        9.54      7.91 o 
   0   5  14       12.09       12.18      7.06 o 
   1   5  14        0.06       -1.12      6.94 o 
   2   5  14       31.42       32.63      7.96 o 
   3   5  14        0.28        7.03      9.90 o 
   4   5  14       16.20       30.77      9.64 o 
   5   5  14        3.39       12.27     10.54 o 
   6   5  14        1.22       17.22     13.06 o 
   7   5  14        5.66        2.04     10.92 o 
 -17   6  14       36.93       31.84     18.99 o 
 -16   6  14        9.75       25.45     10.67 o 
 -15   6  14       18.54       30.06     10.64 o 
 -14   6  14        9.73       28.10      9.78 o 
 -13   6  14       41.60       45.67     19.23 o 
 -12   6  14        9.03       13.95      7.60 o 
 -11   6  14      142.84      130.10     23.54 o 
 -10   6  14        9.82       -4.70      5.02 o 
  -9   6  14      130.02       97.36     15.80 o 
  -8   6  14       17.18       17.11      8.36 o 
  -7   6  14       84.96       64.55      7.04 o 
  -6   6  14       33.47       21.77      5.71 o 
  -5   6  14      129.25      111.71     10.29 o 
  -4   6  14        9.27        5.33      4.50 o 
  -3   6  14        8.93       10.50      7.60 o 
  -2   6  14       78.67       64.59      8.18 o 
  -1   6  14      114.85       99.05     12.41 o 
   0   6  14       30.18       32.09      7.21 o 
   1   6  14       22.89       19.90      7.69 o 
   2   6  14       17.13       35.96     10.94 o 
   3   6  14       23.89       19.14     16.68 o 
   4   6  14        1.43       21.06     10.35 o 
   5   6  14        3.95       10.80     14.44 o 
   6   6  14       88.96       82.65     20.77 o 
 -15   7  14       10.19       29.00      6.34 o 
 -14   7  14      178.10      204.32     33.50 o 
 -13   7  14       23.56       27.74      8.50 o 
 -12   7  14      119.78       95.57     13.72 o 
 -11   7  14        1.34       13.40      6.82 o 
 -10   7  14        9.20       -1.42      8.95 o 
  -9   7  14        0.13        2.92      6.72 o 
  -8   7  14       39.73       46.01     55.18 o 
  -7   7  14        0.58        5.80      4.53 o 
  -6   7  14        1.89        3.85      3.30 o 
  -5   7  14       14.43       13.90      8.25 o 
  -4   7  14       28.44       35.91     10.00 o 
  -3   7  14       13.53        5.50      8.26 o 
  -2   7  14       51.68       44.23      8.43 o 
  -1   7  14        3.21       16.08      6.91 o 
   0   7  14       56.50       70.82     11.98 o 
   1   7  14        7.13       13.53      6.38 o 
   2   7  14       23.57       14.82     10.01 o 
   3   7  14       25.75       23.56     15.17 o 
   4   7  14        0.64       -7.01     15.44 o 
 -13   8  14        0.38        0.94     22.35 o 
 -12   8  14        1.96      -14.27     20.79 o 
 -11   8  14        4.56       21.58     24.42 o 
 -10   8  14       14.19       -0.32     21.03 o 
  -9   8  14       38.58       28.18      6.29 o 
  -8   8  14        3.51        9.70      4.78 o 
  -7   8  14       45.35       19.34      8.98 o 
  -6   8  14        1.87       10.88      7.57 o 
  -5   8  14       38.24       33.53      7.25 o 
  -4   8  14        0.29        6.40      5.25 o 
  -3   8  14        1.08       -4.63      7.75 o 
  -2   8  14        0.04       11.82      7.72 o 
  -1   8  14        4.53        5.34     11.48 o 
   0   8  14        2.95      -10.96     10.96 o 
   1   8  14        0.60       11.99      9.62 o 
  -7   9  14        2.11       -5.75      8.70 o 
  -6   9  14        1.49       12.75     10.07 o 
  -5   9  14       15.69        7.05     11.79 o 
  -4   9  14        0.00       -0.06      9.70 o 
 -20   1  15       17.56       43.86     11.37 o 
 -19   1  15      137.33      168.37     20.54 o 
 -18   1  15        1.08       19.89      8.19 o 
 -17   1  15        3.93       -5.66     13.15 o 
 -16   1  15      504.74      531.54     52.74 o 
 -15   1  15       76.99       80.45     13.97 o 
 -14   1  15       21.60       17.95      7.98 o 
 -13   1  15      122.70      139.74     16.94 o 
 -12   1  15       46.82       73.17     10.52 o 
 -11   1  15        1.76        8.86      8.59 o 
 -10   1  15      295.85      312.83     32.43 o 
  -9   1  15      157.73      139.64     13.44 o 
  -8   1  15      211.53      149.84     14.55 o 
  -7   1  15       12.07        5.41      6.09 o 
  -6   1  15      316.16      340.57     21.06 o 
  -5   1  15       54.10       59.62      6.58 o 
  -4   1  15      225.69      231.99     15.68 o 
  -3   1  15      293.27      247.45     20.20 o 
  -2   1  15        0.59        6.11      4.41 o 
  -1   1  15      257.09      197.88     20.85 o 
   0   1  15      398.10      464.24     45.82 o 
   1   1  15       16.59       40.75     15.64 o 
   2   1  15      101.76       87.31     19.51 o 
   3   1  15        7.89       22.80     20.95 o 
   4   1  15      274.73      297.41     34.18 o 
   5   1  15      263.16      281.42     31.61 o 
   6   1  15       51.63       78.54     14.23 o 
   7   1  15        1.67       44.69     13.83 o 
   8   1  15        0.17       16.91     11.15 o 
 -20   2  15      155.29      169.13     25.87 o 
 -19   2  15       94.26      106.40     16.17 o 
 -18   2  15        0.17       -1.02     14.25 o 
 -17   2  15       26.98       40.44      9.71 o 
 -16   2  15       84.86       70.73     13.60 o 
 -15   2  15      205.28      216.08     26.45 o 
 -14   2  15        2.90       11.15      8.96 o 
 -13   2  15       44.97       41.30     14.22 o 
 -12   2  15        6.92       13.68     13.17 o 
 -11   2  15      229.09      226.47     26.39 o 
 -10   2  15        0.05       15.58      9.88 o 
  -9   2  15      221.02      222.45     22.45 o 
  -8   2  15      154.75      133.31     10.11 o 
  -7   2  15      100.64      115.35      9.17 o 
  -6   2  15        0.00       10.16      5.94 o 
  -5   2  15      326.09      335.08     18.66 o 
  -4   2  15       18.30       17.99      5.28 o 
  -3   2  15       10.38       18.33      5.27 o 
  -2   2  15       78.57       86.97     11.52 o 
  -1   2  15      211.89      217.71     27.85 o 
   0   2  15       37.09       46.39     11.79 o 
   1   2  15      221.92      232.51     21.54 o 
   2   2  15        0.34        2.98      9.80 o 
   3   2  15      137.43       93.23     12.37 o 
   4   2  15      317.57      289.36     26.81 o 
   5   2  15       65.30       64.21     13.24 o 
   6   2  15        8.27        9.14     12.14 o 
   7   2  15      109.55       99.26     18.95 o 
   8   2  15        9.10        2.87     13.35 o 
 -19   3  15        7.03       41.39     10.93 o 
 -18   3  15       35.87       34.61      9.37 o 
 -17   3  15        2.40        0.09     14.10 o 
 -16   3  15        0.71       13.30     12.04 o 
 -15   3  15        0.10       27.52     10.82 o 
 -14   3  15       18.79       27.53     14.14 o 
 -13   3  15        3.05       18.17     17.49 o 
 -12   3  15        7.64        4.17     11.44 o 
 -11   3  15       60.96       68.65     10.47 o 
 -10   3  15       70.37       96.16     13.37 o 
  -9   3  15       95.83      109.22     16.62 o 
  -8   3  15       19.63       12.35      7.39 o 
  -7   3  15       10.98       15.34      6.24 o 
  -6   3  15      118.63       88.33      8.11 o 
  -5   3  15      129.32      126.88     10.16 o 
  -4   3  15       17.86       20.35      5.52 o 
  -3   3  15      110.48       86.41      9.47 o 
  -2   3  15       22.70       24.01      6.35 o 
  -1   3  15        5.11       17.00      6.15 o 
   0   3  15        5.75        9.31     14.30 o 
   1   3  15       19.16       32.41     10.00 o 
   2   3  15        0.60       25.63      9.70 o 
   3   3  15       17.86       16.62     17.81 o 
   4   3  15       25.73       32.40     10.21 o 
   5   3  15        7.08        0.76     10.51 o 
   6   3  15        0.05       22.02     13.94 o 
   7   3  15        0.06        5.29     12.83 o 
 -19   4  15       56.87       51.50     16.68 o 
 -18   4  15       11.67        1.25     15.64 o 
 -17   4  15       57.26       83.57     17.04 o 
 -16   4  15        4.42       24.52     10.52 o 
 -15   4  15      200.14      205.80     26.08 o 
 -14   4  15       11.93       19.57      9.49 o 
 -13   4  15        0.19       13.70     10.32 o 
 -12   4  15       45.65       42.66     10.29 o 
 -11   4  15       22.02       34.71      8.78 o 
 -10   4  15        9.07        4.94      8.22 o 
  -9   4  15      419.15      366.34     34.60 o 
  -8   4  15      270.99      270.85     20.14 o 
  -7   4  15      244.12      233.96     15.19 o 
  -6   4  15       18.36       25.37      5.52 o 
  -5   4  15       67.76       59.31      8.25 o 
  -4   4  15       55.21       57.09      6.43 o 
  -3   4  15       28.95       27.05      5.28 o 
  -2   4  15      142.90      151.38     14.98 o 
  -1   4  15       60.63       42.56      7.16 o 
   0   4  15       55.71       45.25      8.22 o 
   1   4  15      128.13      127.95     17.18 o 
   2   4  15       17.87       26.43      9.24 o 
   3   4  15       51.37       49.23     11.44 o 
   4   4  15      152.53      169.60     32.40 o 
   5   4  15       97.28       50.81     12.46 o 
   6   4  15        2.55        7.22     11.42 o 
 -17   5  15       33.42       44.73     12.64 o 
 -16   5  15       72.14       73.70     12.50 o 
 -15   5  15        9.90       15.01      9.97 o 
 -14   5  15       71.86       68.65     11.52 o 
 -13   5  15        0.85       15.74     16.90 o 
 -12   5  15       17.68       17.59      9.71 o 
 -11   5  15       14.03       30.88     15.95 o 
 -10   5  15      153.48      188.19     18.85 o 
  -9   5  15       26.22       22.33      8.00 o 
  -8   5  15        0.58        5.83      5.57 o 
  -7   5  15       36.68       33.14      6.45 o 
  -6   5  15      390.02      349.31     32.40 o 
  -5   5  15       48.87       39.83      6.77 o 
  -4   5  15        7.74        9.86      5.32 o 
  -3   5  15        0.27        9.85      6.32 o 
  -2   5  15      122.09      120.27     12.67 o 
  -1   5  15        0.58       11.00      5.62 o 
   0   5  15       69.09       83.66     15.34 o 
   1   5  15       20.19       19.73      9.43 o 
   2   5  15        1.83       20.56      9.69 o 
   3   5  15       67.46       60.73     13.54 o 
   4   5  15        6.40       36.83     14.51 o 
   5   5  15        0.29       15.38     12.41 o 
 -16   6  15       16.95       15.70     10.94 o 
 -15   6  15        7.87       15.53     11.59 o 
 -14   6  15        2.43       14.67      8.78 o 
 -13   6  15        1.66       11.35     10.46 o 
 -12   6  15        0.16        1.90     14.05 o 
 -11   6  15        4.24       14.89     15.02 o 
 -10   6  15       36.98       36.70      8.53 o 
  -9   6  15        0.50       21.53      9.46 o 
  -8   6  15       79.83       62.66      8.46 o 
  -7   6  15        6.65       18.40      5.23 o 
  -6   6  15       33.25       29.70      7.27 o 
  -5   6  15        0.91       11.29      6.98 o 
  -4   6  15       19.44       16.98      6.49 o 
  -3   6  15        8.66       17.75      6.03 o 
  -2   6  15       23.87       23.18      5.70 o 
  -1   6  15        6.53       -3.19      7.37 o 
   0   6  15        0.15        3.53     11.26 o 
   1   6  15       21.72       15.79      8.08 o 
   2   6  15        2.76       25.32      9.62 o 
   3   6  15       34.56       37.12     24.64 o 
   4   6  15        0.45       21.88     11.80 o 
 -14   7  15       27.17       18.85     11.42 o 
 -13   7  15        8.67       26.65     11.11 o 
 -12   7  15       18.99       22.57      8.15 o 
 -11   7  15        0.46       27.50      7.15 o 
 -10   7  15       38.33       35.49      7.83 o 
  -9   7  15       12.67       15.66      8.52 o 
  -8   7  15        6.86        7.53      6.79 o 
  -7   7  15       10.56       13.16      6.03 o 
  -6   7  15       95.33       66.51     14.57 o 
  -5   7  15        8.56        0.72      6.26 o 
  -4   7  15       24.98       32.32      7.98 o 
  -3   7  15        2.20        6.36     10.63 o 
  -2   7  15       40.00       41.26      8.44 o 
  -1   7  15       12.85       15.95      7.56 o 
   0   7  15       19.44       23.02      9.41 o 
   1   7  15       19.49        9.02     11.81 o 
   2   7  15        5.90        4.23     21.24 o 
 -11   8  15        0.61      -14.67     19.41 o 
 -10   8  15       26.37       20.69     13.33 o 
  -9   8  15       43.88       47.81     14.05 o 
  -8   8  15       31.17       26.12     15.41 o 
  -7   8  15        6.79       12.01      5.31 o 
  -6   8  15       55.62       42.25     10.15 o 
  -5   8  15        7.84       17.79      6.90 o 
  -4   8  15        0.31        6.04      7.39 o 
  -3   8  15        1.34        7.65      6.61 o 
  -2   8  15        0.66        3.04      8.16 o 
 -20   0  16       74.97       71.81     42.15 o 
 -19   0  16        6.53       21.76     15.41 o 
 -18   0  16      423.99      515.84    155.36 o 
 -17   0  16       79.00       63.97     21.97 o 
 -16   0  16      119.24      182.24     30.53 o 
 -15   0  16        1.11        2.63     19.81 o 
 -14   0  16       54.54       45.80     18.66 o 
 -13   0  16        0.02       11.03     19.60 o 
 -12   0  16      600.03      656.47     73.23 o 
 -11   0  16      104.99      129.10     33.05 o 
 -10   0  16       66.15      110.11     16.84 o 
  -9   0  16      159.98      104.48     30.76 o 
  -8   0  16        0.16        4.88     19.60 o 
  -7   0  16       28.73       32.66      9.19 o 
  -6   0  16       13.78       22.43      7.12 o 
  -5   0  16        0.02       -5.75      9.58 o 
  -4   0  16      547.24      461.95     57.58 o 
  -3   0  16        0.49        8.46     13.53 o 
  -2   0  16      105.88       91.70     21.54 o 
  -1   0  16        0.40        9.45     15.56 o 
   0   0  16        0.56      -17.58     17.58 o 
   1   0  16       75.79       65.12     30.84 o 
   2   0  16       64.24       70.52     14.04 o 
   3   0  16        1.44        6.88     44.02 o 
   4   0  16      240.37      296.48     40.26 o 
   5   0  16      128.72      123.12     28.51 o 
   6   0  16       49.34       43.05     32.49 o 
   7   0  16       24.65       48.95     14.95 o 
 -19   1  16       60.97       53.50     12.97 o 
 -18   1  16        0.19       12.01     32.70 o 
 -17   1  16      100.03      108.61     14.00 o 
 -16   1  16        7.42        6.52     13.76 o 
 -15   1  16       62.57       80.62     13.02 o 
 -14   1  16        6.09       -0.97     14.03 o 
 -13   1  16       92.99       95.03     12.65 o 
 -12   1  16        4.65        8.85     12.46 o 
 -11   1  16       11.24       18.10     13.05 o 
 -10   1  16        9.20       13.21      6.41 o 
  -9   1  16       94.40      102.04     13.81 o 
  -8   1  16        0.06       21.69      6.96 o 
  -7   1  16       97.21       84.35      9.11 o 
  -6   1  16        1.67       16.27     12.31 o 
  -5   1  16       50.25       50.84      8.19 o 
  -4   1  16      126.04      150.68     17.49 o 
  -3   1  16       59.17       53.11      6.55 o 
  -2   1  16        3.78       23.01      7.45 o 
  -1   1  16       64.30      104.19     15.41 o 
   0   1  16       86.63       89.99      9.51 o 
   1   1  16       12.82       18.79     10.60 o 
   2   1  16       44.24       39.15      9.88 o 
   3   1  16       66.20       55.21     13.95 o 
   4   1  16        2.53       14.83     19.72 o 
   5   1  16       16.41       13.96     10.30 o 
   6   1  16       23.49       25.48     23.11 o 
 -19   2  16        2.83      -13.50     13.50 o 
 -18   2  16      200.29      223.82     28.55 o 
 -17   2  16       11.34       19.09      9.18 o 
 -16   2  16       58.26       77.04     16.04 o 
 -15   2  16        5.17       10.80     12.31 o 
 -14   2  16       60.92       81.01     14.89 o 
 -13   2  16        2.69       26.81     15.35 o 
 -12   2  16       67.98       66.39     12.84 o 
 -11   2  16        7.67        3.55     19.87 o 
 -10   2  16        2.55       13.87     11.39 o 
  -9   2  16        6.34       32.72      8.97 o 
  -8   2  16        0.28       23.39     14.85 o 
  -7   2  16       14.10       11.06      5.07 o 
  -6   2  16       33.24       22.88      5.28 o 
  -5   2  16        0.23       19.58      7.19 o 
  -4   2  16      149.53      127.98     18.54 o 
  -3   2  16        1.11        7.77      5.90 o 
  -2   2  16      104.44       88.24     12.95 o 
  -1   2  16        1.24       25.24     13.94 o 
   0   2  16        1.74       16.24     11.52 o 
   1   2  16       37.26       34.34     13.40 o 
   2   2  16        8.22       13.99      7.98 o 
   3   2  16       62.65       58.78     14.32 o 
   4   2  16      198.80      228.23     26.20 o 
   5   2  16       21.20       28.28     12.08 o 
   6   2  16       16.11       35.95     13.84 o 
 -19   3  16       88.79       99.08     18.01 o 
 -18   3  16        0.12        4.45     11.89 o 
 -17   3  16      139.68      173.41     21.74 o 
 -16   3  16        0.35      -15.10     16.26 o 
 -15   3  16       44.74       57.87     13.35 o 
 -14   3  16       56.51       54.76     12.32 o 
 -13   3  16       97.81      142.83     20.90 o 
 -12   3  16        5.16       21.36      9.51 o 
 -11   3  16      133.65      142.26     18.97 o 
 -10   3  16        4.77       29.55     16.33 o 
  -9   3  16      227.03      240.68     27.38 o 
  -8   3  16       10.13       15.66      6.55 o 
  -7   3  16       99.03       93.51      8.68 o 
  -6   3  16       39.03       31.29      6.20 o 
  -5   3  16      129.79      115.04     10.89 o 
  -4   3  16      109.07       94.64      8.05 o 
  -3   3  16      200.90      206.43     16.89 o 
  -2   3  16       22.97       22.49      8.10 o 
  -1   3  16       87.03       89.17     13.39 o 
   0   3  16      107.46      115.09     14.95 o 
   1   3  16       75.88       73.74     13.05 o 
   2   3  16       70.60      125.86    149.46 o 
   3   3  16      237.91      238.67     30.04 o 
   4   3  16        7.00       13.96     13.58 o 
   5   3  16       35.18       81.90     17.35 o 
   6   3  16      106.11      144.43     51.37 o 
 -18   4  16        2.04       13.09      8.94 o 
 -17   4  16       14.65       14.03     10.11 o 
 -16   4  16        2.75      -14.15     14.15 o 
 -15   4  16        9.23       29.69     10.84 o 
 -14   4  16       28.63       32.22      9.67 o 
 -13   4  16        1.37       21.57     12.29 o 
 -12   4  16       38.08       24.83      7.70 o 
 -11   4  16       31.88       41.88     29.85 o 
 -10   4  16      111.34       97.96     12.46 o 
  -9   4  16        3.30       15.57     20.94 o 
  -8   4  16       50.94       41.85      7.92 o 
  -7   4  16        5.98       10.09      4.65 o 
  -6   4  16       37.71       38.04      6.56 o 
  -5   4  16       30.61       22.90      5.81 o 
  -4   4  16       15.97       14.46      4.61 o 
  -3   4  16       33.97       52.91      8.61 o 
  -2   4  16        6.32        7.00      4.91 o 
  -1   4  16        0.80        7.30      5.98 o 
   0   4  16        0.00       10.63     11.06 o 
   1   4  16       88.19       77.23     14.65 o 
   2   4  16        9.96       18.07      8.96 o 
   3   4  16      145.32      125.88     19.25 o 
   4   4  16        3.56       36.68     10.76 o 
   5   4  16        0.01       16.86     14.37 o 
 -16   5  16        2.39        8.88     11.83 o 
 -15   5  16        0.17       14.15      8.36 o 
 -14   5  16       23.93       27.18      9.73 o 
 -13   5  16        0.58       25.39      8.05 o 
 -12   5  16       49.84       59.49     17.55 o 
 -11   5  16       24.38       18.44     15.00 o 
 -10   5  16       11.29       14.80      7.06 o 
  -9   5  16        7.91        8.72     15.85 o 
  -8   5  16        3.91        4.54      8.64 o 
  -7   5  16        6.78        9.12      4.39 o 
  -6   5  16       38.79       38.06      6.80 o 
  -5   5  16        8.50       13.19      5.04 o 
  -4   5  16        5.19        9.67      5.10 o 
  -3   5  16       27.04       24.64      6.88 o 
  -2   5  16       69.18       59.25      9.47 o 
  -1   5  16       75.63       59.58      8.18 o 
   0   5  16        2.58       19.71      8.12 o 
   1   5  16       47.98       48.60     11.72 o 
   2   5  16        4.96        7.78     10.38 o 
   3   5  16      157.50      144.76     17.82 o 
   4   5  16        2.53       27.27     10.36 o 
 -15   6  16       38.42       43.29     13.49 o 
 -14   6  16       20.90       21.91     10.88 o 
 -13   6  16       11.85       17.40     14.95 o 
 -12   6  16       37.26       18.04     10.19 o 
 -11   6  16        0.45       10.93      7.04 o 
 -10   6  16       10.32        4.35      9.03 o 
  -9   6  16       10.30       19.80      8.03 o 
  -8   6  16      106.77       88.68     12.51 o 
  -7   6  16       11.87       10.97      8.39 o 
  -6   6  16       15.92       10.42      5.26 o 
  -5   6  16       38.85       40.72      7.55 o 
  -4   6  16        5.10       18.34      7.20 o 
  -3   6  16        7.43       15.82      8.33 o 
  -2   6  16       33.73       24.55      6.09 o 
  -1   6  16       15.37       23.75     17.62 o 
   0   6  16        0.02        2.51      6.85 o 
   1   6  16      129.70      153.23     26.53 o 
   2   6  16       19.03        8.93     17.97 o 
 -12   7  16       12.20       -3.52     13.94 o 
 -11   7  16        0.00       22.77      5.71 o 
 -10   7  16        0.31        1.78     15.74 o 
  -9   7  16       18.95       -2.14     12.84 o 
  -8   7  16       63.27       60.13     23.15 o 
  -7   7  16        0.41       22.77     16.03 o 
  -6   7  16        8.89        8.54      9.34 o 
  -5   7  16        9.36       12.52      8.50 o 
  -4   7  16        0.01       12.91      8.37 o 
  -3   7  16        2.29       11.21     10.67 o 
  -2   7  16       27.78       42.72     10.56 o 
  -1   7  16       16.81       18.99     14.33 o 
 -19   1  17        0.05       18.60     14.06 o 
 -18   1  17        8.93       27.79     10.46 o 
 -17   1  17       43.30       57.26     25.60 o 
 -16   1  17        4.52        3.32     18.55 o 
 -15   1  17       25.70       24.00     10.06 o 
 -14   1  17        4.90        2.83     17.12 o 
 -13   1  17       21.28       38.55      8.61 o 
 -12   1  17       25.94       43.09      8.97 o 
 -11   1  17      212.66      232.50     20.96 o 
 -10   1  17       44.58       58.99     10.52 o 
  -9   1  17        0.06        2.11     14.89 o 
  -8   1  17        0.26        4.22      8.75 o 
  -7   1  17      105.40      103.15      9.63 o 
  -6   1  17       57.95       61.29      7.38 o 
  -5   1  17      214.16      202.49     20.00 o 
  -4   1  17       27.07       19.44      6.50 o 
  -3   1  17      404.17      383.98     35.54 o 
  -2   1  17       23.11       50.83     32.22 o 
  -1   1  17       72.79       86.42     16.35 o 
   0   1  17      101.81       96.12     21.63 o 
   1   1  17       23.75       34.07     14.52 o 
   2   1  17       72.46       75.41     14.90 o 
   3   1  17       84.36      113.94     21.88 o 
   4   1  17        7.55       14.09      9.30 o 
   5   1  17      153.03      155.31     22.29 o 
 -18   2  17        8.13       22.98     11.57 o 
 -17   2  17       29.36       24.63     16.83 o 
 -16   2  17      144.07      155.21     22.73 o 
 -15   2  17       33.77       26.75      8.01 o 
 -14   2  17        2.27      -15.39     15.39 o 
 -13   2  17        0.01       30.31     12.06 o 
 -12   2  17       98.18      117.68     13.92 o 
 -11   2  17       38.81       39.29     10.51 o 
 -10   2  17      135.54      103.90     13.64 o 
  -9   2  17       13.91       25.99      7.44 o 
  -8   2  17       14.48       22.05      5.04 o 
  -7   2  17        3.81       23.72      7.32 o 
  -6   2  17      234.16      220.82     18.94 o 
  -5   2  17       24.62       20.02      4.90 o 
  -4   2  17       13.64       19.01      7.59 o 
  -3   2  17        2.25        4.64      7.40 o 
  -2   2  17       22.45       29.24      9.90 o 
  -1   2  17        0.71       22.66     11.06 o 
   0   2  17       21.85       30.48     10.56 o 
   1   2  17        9.79       23.33     10.25 o 
   2   2  17        3.66       37.63     21.31 o 
   3   2  17        4.48       22.84     12.08 o 
   4   2  17       51.56       55.07     20.32 o 
 -18   3  17        9.33        3.75     18.55 o 
 -17   3  17        0.01      -11.26     13.22 o 
 -16   3  17       71.85       72.99     10.84 o 
 -15   3  17        0.00       25.53      8.55 o 
 -14   3  17        2.44       16.58     13.21 o 
 -13   3  17        1.80       16.39      9.37 o 
 -12   3  17       23.95       21.71      9.87 o 
 -11   3  17       26.73       41.96      8.71 o 
 -10   3  17        5.55        1.84     11.26 o 
  -9   3  17       53.15       51.32      7.51 o 
  -8   3  17       34.10       38.78     14.04 o 
  -7   3  17        0.66        6.88      7.99 o 
  -6   3  17        9.34       10.57      4.78 o 
  -5   3  17        8.54       16.85      6.56 o 
  -4   3  17       28.28       29.08     12.95 o 
  -3   3  17       12.73        8.17      5.29 o 
  -2   3  17        0.10      -11.20     11.20 o 
  -1   3  17       30.18       32.88      9.36 o 
   0   3  17        5.64        9.10      8.07 o 
   1   3  17       13.75       13.47     10.23 o 
   2   3  17        0.18        9.45     18.14 o 
   3   3  17        0.01       14.20     11.92 o 
   4   3  17       25.41       17.87      8.66 o 
 -17   4  17       31.52       48.00     21.16 o 
 -16   4  17       54.27       36.37     19.82 o 
 -15   4  17       11.67       22.36     13.23 o 
 -14   4  17        0.59       23.26     10.85 o 
 -13   4  17        0.34        8.38      7.98 o 
 -12   4  17       96.65       71.97     19.55 o 
 -11   4  17       12.66       16.21      7.00 o 
 -10   4  17       22.47       11.03      8.54 o 
  -9   4  17       54.81       32.03      9.75 o 
  -8   4  17       33.18       47.27     11.21 o 
  -7   4  17       25.95       30.38      6.45 o 
  -6   4  17       73.14       67.66      7.75 o 
  -5   4  17        1.55        8.17      5.57 o 
  -4   4  17        7.74       13.66      6.58 o 
  -3   4  17        8.05       13.43      6.39 o 
  -2   4  17       29.64       21.98      9.86 o 
  -1   4  17       32.29       28.32      7.72 o 
   0   4  17       27.62       15.06     13.02 o 
   1   4  17        5.41        2.33     14.29 o 
   2   4  17       26.12       22.98     11.11 o 
   3   4  17       25.32       26.21     11.50 o 
 -15   5  17       43.78       62.05     33.57 o 
 -14   5  17       12.79       16.95      9.51 o 
 -13   5  17       16.24       -9.64     13.78 o 
 -12   5  17        0.01        7.91     10.57 o 
 -11   5  17       76.73       72.32     18.97 o 
 -10   5  17       18.38       13.66      6.62 o 
  -9   5  17        0.35        8.90      8.43 o 
  -8   5  17       37.97       33.32      9.79 o 
  -7   5  17       60.45       49.88     13.06 o 
  -6   5  17        0.29       10.07      5.78 o 
  -5   5  17       26.41       32.25     10.16 o 
  -4   5  17       17.11       14.80      8.21 o 
  -3   5  17        5.52       12.94      5.02 o 
  -2   5  17        3.32        2.79      8.42 o 
  -1   5  17       55.53       42.10     11.11 o 
   0   5  17        3.25       15.40     15.29 o 
   1   5  17        0.96       20.13      6.24 o 
 -13   6  17       19.63       12.92     10.03 o 
 -12   6  17        0.00        5.13     17.91 o 
 -11   6  17        0.51        4.58     10.94 o 
 -10   6  17        4.01       12.27     10.37 o 
  -9   6  17        9.05        9.92     10.44 o 
  -8   6  17        1.20       20.36      8.61 o 
  -7   6  17       58.22       50.84     10.15 o 
  -6   6  17       15.16       10.34      4.80 o 
  -5   6  17       12.38        8.07      8.42 o 
  -4   6  17        1.91        9.16      5.61 o 
  -3   6  17        4.21       10.68      7.81 o 
  -2   6  17        7.41        3.32      8.89 o 
  -1   6  17       22.31       17.94     11.95 o 
  -9   7  17        0.40        7.78     12.19 o 
  -8   7  17       58.03       54.91     12.81 o 
  -7   7  17        8.07       20.83     10.73 o 
  -6   7  17        0.35      -19.60     20.17 o 
  -5   7  17        7.75        9.87      6.71 o 
 -18   0  18        0.44       19.35     14.24 o 
 -17   0  18       56.84      117.35     21.46 o 
 -16   0  18        4.29       17.59     13.47 o 
 -15   0  18      577.06      559.44    111.70 o 
 -14   0  18       50.68       21.44     22.55 o 
 -13   0  18      264.89      265.35     37.63 o 
 -12   0  18       46.60       57.67     22.84 o 
 -11   0  18       64.00      103.15     26.54 o 
 -10   0  18       71.45       36.81     12.39 o 
  -9   0  18      397.25      410.16     43.88 o 
  -8   0  18        2.23        3.07      8.07 o 
  -7   0  18       27.96       -0.10     11.67 o 
  -6   0  18      127.05      101.66     16.16 o 
  -5   0  18       74.27       59.45      9.43 o 
  -4   0  18      215.36      221.33     29.55 o 
  -3   0  18       43.93       44.60     12.18 o 
  -2   0  18        9.75        9.72     20.53 o 
  -1   0  18       67.11       43.51     14.77 o 
   0   0  18       68.48       78.10     18.37 o 
   1   0  18       43.54       91.70     18.97 o 
   2   0  18      165.26      223.87     39.47 o 
   3   0  18        5.37       10.88     31.77 o 
 -17   1  18       13.39       21.37      8.84 o 
 -16   1  18       31.85       45.72     13.84 o 
 -15   1  18       13.53       36.89     13.66 o 
 -14   1  18       33.84       37.80      9.84 o 
 -13   1  18        0.00       15.95      7.63 o 
 -12   1  18        1.52        4.72      9.73 o 
 -11   1  18        0.88       25.42      7.32 o 
 -10   1  18       47.80       51.91     11.22 o 
  -9   1  18        5.68        9.64      8.81 o 
  -8   1  18       44.82       35.54      6.85 o 
  -7   1  18        3.02       22.66      7.65 o 
  -6   1  18       13.41       24.63      5.95 o 
  -5   1  18       34.21       32.97      7.77 o 
  -4   1  18       64.42       70.88     14.79 o 
  -3   1  18        1.00        7.43      9.58 o 
  -2   1  18        3.00       18.78     11.24 o 
  -1   1  18       35.09       39.47     12.17 o 
   0   1  18        2.96       13.72      9.62 o 
   1   1  18        6.21       13.76     12.58 o 
   2   1  18       19.68       -0.33     13.15 o 
   3   1  18        1.66       33.15     12.35 o 
 -17   2  18      108.15      102.38     25.15 o 
 -16   2  18        0.00       16.26     10.09 o 
 -15   2  18      120.10      139.86     22.49 o 
 -14   2  18       29.07       27.02      8.66 o 
 -13   2  18       55.02       61.69     11.62 o 
 -12   2  18       11.85       29.37      9.38 o 
 -11   2  18        6.72       13.10      8.41 o 
 -10   2  18       16.26       24.08      7.98 o 
  -9   2  18      110.04      133.45     16.21 o 
  -8   2  18        3.55       15.91      8.61 o 
  -7   2  18        0.07       17.10     18.26 o 
  -6   2  18      180.95      139.59     15.34 o 
  -5   2  18        0.01        6.06      8.72 o 
  -4   2  18       25.02       23.27      9.44 o 
  -3   2  18       32.63       26.28      9.65 o 
  -2   2  18       15.50       22.14     13.15 o 
  -1   2  18       22.69       12.90     10.44 o 
   0   2  18       10.75       17.16     12.65 o 
   1   2  18       14.13       23.76     12.94 o 
   2   2  18       76.68       92.59     14.60 o 
 -16   3  18       92.32      107.42     16.79 o 
 -15   3  18        5.76       23.02     10.05 o 
 -14   3  18      226.45      198.71     24.80 o 
 -13   3  18        0.66       12.03     11.03 o 
 -12   3  18        3.21       20.86      8.37 o 
 -11   3  18      104.91      110.05     16.22 o 
 -10   3  18       43.77       53.23     13.08 o 
  -9   3  18        1.82       13.46      8.63 o 
  -8   3  18      235.22      197.31     20.90 o 
  -7   3  18       45.67       46.90      7.99 o 
  -6   3  18       60.84       30.31     11.46 o 
  -5   3  18       88.14       77.17     14.40 o 
  -4   3  18       89.01       80.23     17.99 o 
  -3   3  18       16.89       16.33      8.98 o 
  -2   3  18       23.86       44.64     10.53 o 
  -1   3  18      103.53       85.40     18.66 o 
   0   3  18        0.11       12.72     12.73 o 
   1   3  18       49.62       67.29     11.54 o 
   2   3  18       32.25       58.74     13.88 o 
 -15   4  18       11.92       26.77      9.04 o 
 -14   4  18        1.00       -2.57     22.52 o 
 -13   4  18        0.15        4.39      8.93 o 
 -12   4  18        0.09       -6.60     12.53 o 
 -11   4  18        3.27       13.47      7.77 o 
 -10   4  18        0.76       -1.27     12.19 o 
  -9   4  18       23.54       18.35      8.48 o 
  -8   4  18        2.93       12.63      8.18 o 
  -7   4  18       14.13       12.94      7.64 o 
  -6   4  18       31.30       25.18     10.13 o 
  -5   4  18      104.29       88.65      9.94 o 
  -4   4  18        6.02        7.50      8.11 o 
  -3   4  18        2.60       14.22     10.19 o 
  -2   4  18        0.03        7.05     15.37 o 
  -1   4  18       12.22       28.26     14.39 o 
   0   4  18        1.56       27.33     13.48 o 
   1   4  18        3.03       -1.30     27.52 o 
 -13   5  18        1.16       17.81     10.51 o 
 -12   5  18        6.40       -1.82      9.71 o 
 -11   5  18       72.12       52.43     11.92 o 
 -10   5  18       12.53       11.41      6.75 o 
  -9   5  18        0.19       14.58      9.28 o 
  -8   5  18       79.42       66.43      9.80 o 
  -7   5  18       19.62       26.08     10.21 o 
  -6   5  18        6.58       23.60     14.09 o 
  -5   5  18        2.41       17.62      8.68 o 
  -4   5  18       19.88       23.40      8.64 o 
  -3   5  18        3.08        5.69     10.71 o 
  -2   5  18        0.26        6.31      8.07 o 
  -1   5  18       42.60       34.46     13.31 o 
 -10   6  18        0.07       -7.58     10.79 o 
  -9   6  18       71.89       61.55      9.88 o 
  -8   6  18        6.96       13.57      7.16 o 
  -7   6  18        0.20       10.62     10.73 o 
  -6   6  18        0.10       16.90      8.75 o 
  -5   6  18       46.36       25.84     10.69 o 
 -16   1  19       14.30       13.30      9.78 o 
 -15   1  19       20.28       31.76      8.83 o 
 -14   1  19       43.79       50.37     11.11 o 
 -13   1  19       12.90       31.38      9.36 o 
 -12   1  19       47.71       56.36     10.66 o 
 -11   1  19        9.97       28.85     13.80 o 
 -10   1  19        7.70       12.39     10.34 o 
  -9   1  19        0.02       24.68     16.37 o 
  -8   1  19       56.26       72.69     14.75 o 
  -7   1  19        8.36       16.16      7.59 o 
  -6   1  19       28.92       31.41     17.08 o 
  -5   1  19        0.41       -0.70      9.07 o 
  -4   1  19        3.64       -3.99      9.58 o 
  -3   1  19       75.00       74.61     12.80 o 
  -2   1  19       45.22       58.20     10.32 o 
  -1   1  19       49.15       64.34     13.52 o 
   0   1  19        0.34       13.67      8.36 o 
   1   1  19       98.36      120.44     15.65 o 
 -15   2  19       34.12       49.66      9.87 o 
 -14   2  19       14.50       28.68      9.46 o 
 -13   2  19       50.10       42.93     15.15 o 
 -12   2  19      110.59      112.78     20.34 o 
 -11   2  19        9.17       15.13      7.78 o 
 -10   2  19       34.40       23.74     13.11 o 
  -9   2  19       30.63       26.16      6.47 o 
  -8   2  19       75.78       59.59     17.09 o 
  -7   2  19       85.35       66.37     13.25 o 
  -6   2  19       30.90       28.67      9.50 o 
  -5   2  19       11.41       11.08     17.33 o 
  -4   2  19        2.20       25.01     11.83 o 
  -3   2  19       81.90       65.99     17.26 o 
  -2   2  19       31.18       50.72     11.27 o 
  -1   2  19       19.44       11.31     11.91 o 
   0   2  19       64.89       43.95     12.06 o 
 -14   3  19        2.45       28.75      9.56 o 
 -13   3  19        1.11       26.76     13.82 o 
 -12   3  19        5.59       -1.36     10.51 o 
 -11   3  19       26.65       42.18      8.51 o 
 -10   3  19       44.07       32.75      7.69 o 
  -9   3  19       16.93       13.39      6.66 o 
  -8   3  19        0.53       20.01      8.52 o 
  -7   3  19        3.37        5.65      9.16 o 
  -6   3  19        1.47        6.29     11.44 o 
  -5   3  19        0.89        8.48     14.34 o 
  -4   3  19       16.72       17.74      9.57 o 
  -3   3  19       39.20       32.98      8.84 o 
  -2   3  19        0.02       32.95      8.13 o 
  -1   3  19       14.90       25.72     11.70 o 
 -13   4  19       40.92       38.86      8.65 o 
 -12   4  19       24.91        6.90      8.51 o 
 -11   4  19        8.22        7.00      9.45 o 
 -10   4  19       69.81       60.74     11.18 o 
  -9   4  19        1.82       14.52      8.79 o 
  -8   4  19      121.94      121.70     17.43 o 
  -7   4  19       98.70      118.35     22.12 o 
  -6   4  19        1.00        6.38     18.08 o 
  -5   4  19       58.83       42.76     18.88 o 
  -4   4  19        7.09       21.19     10.44 o 
  -3   4  19       26.14       21.34     11.92 o 
  -9   5  19        3.43       -7.90     11.40 o 
  -8   5  19       13.10       18.10      7.43 o 
  -7   5  19       27.66       48.71     14.67 o 
  -6   5  19        3.76       31.48     12.60 o 
 -14   0  20        0.36       -0.43     13.05 o 
 -13   0  20       29.10       25.20     10.27 o 
 -12   0  20        6.42       16.60     11.13 o 
 -11   0  20       46.64       61.31     18.83 o 
 -10   0  20      137.26      128.77     25.62 o 
  -9   0  20       21.32        3.63     19.31 o 
  -8   0  20       17.13       25.00     10.56 o 
  -7   0  20        1.60       -4.03     30.55 o 
  -6   0  20        9.19      -22.19     30.26 o 
  -5   0  20       40.98       41.36     23.78 o 
  -4   0  20       11.12       18.44     30.98 o 
  -3   0  20      122.86      119.00     39.27 o 
  -2   0  20      122.02      122.90     22.77 o 
 -14   1  20        0.05       22.57      9.30 o 
 -13   1  20        6.09       27.67     10.22 o 
 -12   1  20        1.21       19.09      9.46 o 
 -11   1  20       16.99       31.69      9.56 o 
 -10   1  20        5.07        5.51      9.78 o 
  -9   1  20        6.87       27.89     11.46 o 
  -8   1  20        4.05       17.33      8.16 o 
  -7   1  20        0.25        1.02     20.68 o 
  -6   1  20        0.65      -22.31     30.12 o 
  -5   1  20       16.77       26.88     20.33 o 
  -4   1  20        4.03       26.63     24.06 o 
  -3   1  20        7.77       19.92     10.55 o 
  -2   1  20        6.71       24.58     18.76 o 
 -13   2  20        9.24       12.06      7.33 o 
 -12   2  20        7.29       11.31     10.27 o 
 -11   2  20        3.75       10.06     13.44 o 
 -10   2  20        4.02       21.56      7.11 o 
  -9   2  20       44.75       36.38     17.12 o 
  -8   2  20       50.12       45.09     14.41 o 
  -7   2  20        8.06       11.39     18.30 o 
  -6   2  20        0.66       14.32     20.98 o 
  -5   2  20       34.81       15.23     22.26 o 
  -4   2  20        4.64       33.86     36.17 o 
  -3   2  20       35.40       25.66     13.42 o 
 -11   3  20       29.93       37.66      8.20 o 
 -10   3  20        5.25       11.71      9.88 o 
  -9   3  20       18.16       37.80      8.57 o 
  -8   3  20        6.32       19.02     15.83 o 
  -7   3  20        0.45       29.16     28.17 o 
  -6   3  20        5.97       23.68     12.21 o 
  -5   3  20       20.53       15.52     28.82 o 
                                                 
